# Supplementary material for: Interventional Effects of Edible Bird's Nest or Sialic Acids on Sepsis‐Induced Immunosuppression in Mice
Source: Food Sci Nutr. 2026 May 18;14(5):e71836. doi: 10.1002/fsn3.71836 (PMC13182730; doi:10.1002/fsn3.71836)
Supplement: Supplementary file 1 — Table S1: LC–MS/MS characterization of the chemical constituents of edible bird's nest (EBN). [file FSN3-14-e71836-s001.xlsx]

## Sheet: Sample_data
Supplementary Table 1：LC-MS/MS characterization of the chemical constituents of Edible Bird's Nest (EBN)
MS2_name	MS2	Formula	CAS	InChIKey	KEGG id	HMDB id	pubchem id	Superclass	Class	Subclass	herb_id	herb_latin_name	MS2_score	MS1_name	MS1_ppm	mzmed	rtmed	ppm	type	ms2Adduct	level	y7966
Continentalic acid	79;301.2;301.1	C20H30O2	19889-23-7	MHVJRKBZMUDEEV-UHFFFAOYSA-N			10116	Terpenoids	Diterpenoids	Pimarane and Isopimarane diterpenoids	HERB000934;HERB003755;HERB004638;HERB005551;HERB000825;HERB000912;HERB001876;HERB002371;HERB002686;HERB003459;HERB004434;HERB004674;HERB006290;HERB002736;HERB000253;HERB001705;HERB005287	Acanthopanax trifoliatus;Gerbera piloselloides;Chamaecyparis pisifera;Aralia cordata;Sabina vulgaris;Sagittaria sagittifolia;flos puerariae lobatae;Fructus Piperis;Podocarpus imbricatus;Cryptomeria fortunei;Daemonorops draco;Thuja standishii;Sanguis Draconis;Illicium jiadifengpi;Aquilaria sinensis;Apis mellifera ligustica;Styrax	4			301.217	540.1	0	NEG	[M-H]-	level1	2.41589e+06
Myristic acid	227.2	C14H28O2	62217-70-3|544-63-8|32112-52-0	TUNFSRHWOTWDNC-UHFFFAOYSA-N	C06424	HMDB0000806	11005	Fatty acids	Fatty Acids and Conjugates	Branched fatty acids	HERB005099;HERB000036;HERB000091;HERB000129;HERB000134;HERB000139;HERB000267;HERB000305;HERB000311;HERB000338;HERB000497;HERB000508;HERB000546;HERB000580;HERB000614;HERB000638;HERB000777;HERB000800;HERB000842;HERB000864;HERB000868;HERB000879;HERB000881;HERB000973;HERB000993;HERB001019;HERB001074;HERB001164;HERB001210;HERB001211;HERB001235;HERB001247;HERB001378;HERB001409;HERB001621;HERB001622;HER…	Diospyros kaki;Ardisiae japonicae;Eucalyptus globulus;Fructus Crotonis;/;/;Radix Paeoniae Alba;Radix Angelicae Dahuricae;Semen Biotae;Herba Scutellariae barbatae;semen arecae;herba Menthae;Psoralea corylifolia;Fructus Xanthii sibirici;Cacumen et Folium Biotae;Radix Bupleuri;Lignum Aquilariae Resitum;Radix Paeoniae Rubra;/;/;Fructus Meliae Toosendan;/;Radix Aconiti;Hippophae rhamnoides;Rubus alcea…	4			227.202	538.2	0.2	NEG	[M-H]-	level1	2.33118e+07
Caprylic acid	143.1;62;59	C8H16O2	287111-08-4|124-07-2	WWZKQHOCKIZLMA-UHFFFAOYSA-N	C06423	HMDB0000482	379	Fatty acids	Fatty Acids and Conjugates	Branched fatty acids	HERB000129;HERB000134;HERB000161;HERB000182;HERB000186;HERB000472;HERB000638;HERB000881;HERB000973;HERB001171;HERB001211;HERB001305;HERB001360;HERB001622;HERB001749;HERB001754;HERB001783;HERB002061;HERB002062;HERB002189;HERB002342;HERB002483;HERB002563;HERB002840;HERB002856;HERB002893;HERB002962;HERB003156;HERB003232;HERB003437;HERB003439;HERB003444;HERB003641;HERB003658;HERB004029;HERB004218;HER…	Fructus Crotonis;/;Semen Lablab Album;Rhizoma Typhonii;Semen Ginkgo;Herba Polygoni Avicularis;Radix Bupleuri;Radix Aconiti;Hippophae rhamnoides;/;Radix Codonopsis pilosulae;Caulis Erycibes;Fructus Malvae;Radix Saposhnikoviae divaricatae;Poria;/;Rehmannia glutinosa [Syn. Rehmannia glutinosa f. huechingensis];Herba Bidentis;Ramulus Cinmomi;Semen Juglandis;Cortex Magnoliae officilis;Phellodendron am…	4			143.108	421.7	0.1	NEG	[M-H]-	level1	1.45533e+07
1-Naphthol	143.1;62	C10H8O	90-15-3|1321-67-1	KJCVRFUGPWSIIH-UHFFFAOYSA-N	C11714	HMDB0012138	7005	Polyketides	Naphthalenes	Naphthalenes and derivatives	HERB006160;HERB006743;HERB003582	Hemerocallis minor;Syringa pinnafolia;Fructus Momordicae	4			143.05	378.7	0.1	NEG	[M-H]-	level1	1.69477e+07
N-Acetylneuraminic acid	87;170;98.1	C11H19NO9	131-48-6	SQVRNKJHWKZAKO-LUWBGTNYSA-N	C00270	HMDB0000230	439197	Carbohydrates	Aminosugars and aminoglycosides	Aminosugars	HERB000992;HERB002209	Ficus simplicissima;Semen Glycine Max	4			308.099	59.4	0	NEG	[M-H]-	level1	3.7628e+07
Glyoxylic acid	73;45	C2H2O3	298-12-4	HHLFWLYXYJOTON-UHFFFAOYSA-N	C00048	HMDB0000119	760				HERB002276	Flos Carthami	4			72.9931	59.4	0.2	NEG	[M-H]-	level1	8.06399e+06
Kaurenoic acid	79;301.2;301.1	C20H30O2	6730-83-2	NIKHGUQULKYIGE-OTCXFQBHSA-N	C11874	HMDB0302664	73062	Terpenoids	Diterpenoids	Kaurane and Phyllocladane diterpenoids	HERB005719;HERB005132;HERB005717;HERB005775;HERB004338	/;/;Acanthopanax gracilistylus;Fructus Evodiae;Wedelia chinensis	3.99			301.217	540.1	0	NEG	[M-H]-	level1	2.41589e+06
1,4a,7-trimethyl-7-vinyl-3,4,6,8,8a,9,10,10a-octahydro-2H-phenanthrene-1-carboxylic acid	79;301.2;301.1	C20H30O2		TVHDZSRRHQKNEZ-UHFFFAOYSA-N		HMDB0242332	14239484	Terpenoids	Diterpenoids	Pimarane and Isopimarane diterpenoids	HERB000760	Acanthopanax koreanum	3.99			301.217	540.1	0	NEG	[M-H]-	level1	2.41589e+06
(5R,9S)-5,9-dimethyl-14-methylene-tetracyclo[11.2.1.01,10.04,9]hexadecane-5-carboxylic acid	79;301.2;301.1	C20H30O2	6730-83-2	NIKHGUQULKYIGE-MOWPSDGOSA-N			23983724	Terpenoids	Diterpenoids	Kaurane and Phyllocladane diterpenoids	HERB005719;HERB005132;HERB005717;HERB005775;HERB004338	/;/;Acanthopanax gracilistylus;Fructus Evodiae;Wedelia chinensis	3.99			301.217	540.1	0	NEG	[M-H]-	level1	2.41589e+06
Heptadecanoic acid	269.2;233.9;113.7	C17H34O2	68424-37-3|67701-03-5|506-12-7|63399-94-0	KEMQGTRYUADPNZ-UHFFFAOYSA-N		HMDB0002259	10465	Fatty acids	Fatty Acids and Conjugates	Branched fatty acids	HERB000749;HERB003437;HERB004479;HERB004694;HERB005306;HERB005659;HERB005742	Fructus Perillae Preparata;Radix Smilacis;Radix et Rhizoma Notopterygii;Cortex Cinmomi;Fructus Perillae;Radix Clematidis;Fructus Mume	3.99			269.248	570.2	0.3	NEG	[M-H]-	level1	452203
Oleic acid	281.2	C18H34O2	2027-47-6|112-80-1|99148-48-8|68412-07-7	ZQPPMHVWECSIRJ-KTKRTIGZSA-N	C00712	HMDB0000207	445639	Fatty acids	Fatty Acids and Conjugates	Unsaturated fatty acids	HERB003018;HERB001022;HERB000484;HERB000868;HERB002044;HERB003091;HERB004407;HERB004971;HERB005338;HERB002040;HERB003072;HERB001232;HERB002399;HERB005059;HERB006326;HERB006280;HERB000129;HERB000134;HERB000161;HERB000182;HERB000185;HERB000186;HERB000253;HERB000276;HERB000277;HERB000278;HERB000285;HERB000305;HERB000311;HERB000325;HERB000330;HERB000338;HERB000377;HERB000418;HERB000432;HERB000497;HER…	/;Gerbera anandria [Syn. Leibnitzia anandria ];Carapax Trionycis;Fructus Meliae Toosendan;Plastrum Testudinis;Tupistra chinensis;Fructus Syzygii;Fructus Cnidii;Cynomorium songaricum;Fructus Choerospondiatis;/;Physalis peruviana;Juglans regia;/;Semen Lini;Radix Scrophulariae;Fructus Crotonis;/;Semen Lablab Album;Rhizoma Typhonii;Phallus impudicus;Semen Ginkgo;Aquilaria sinensis;/;Perilla frutescen…	3.99			281.248	564.6	0.3	NEG	[M-H]-	level1	8.59274e+06
trans-Vaccenic acid	281.2	C18H34O2	693-72-1|143-25-9|62972-93-4	UWHZIFQPPBDJPM-BQYQJAHWSA-N	C08367	HMDB0003231	5281127	Fatty acids	Fatty Acids and Conjugates	Unsaturated fatty acids	HERB000307;HERB000182;HERB001896;HERB003837;HERB007208;HERB000484;HERB002044;HERB000186;HERB000445;HERB001164;HERB003364;HERB004029;HERB004092;HERB006262;HERB001321	Sesamum indicum [Syn. Sesamum orientale ];Rhizoma Typhonii;Caulis Mahoniae;Radix Ranunculi Terti;/;Carapax Trionycis;Plastrum Testudinis;Semen Ginkgo;/;Fructus Zizyphi Jujubae;Asclepias curassavica;Semen Oroxyli;Semen Cucurbitae moschatae;Asclepias syriaca;Oplopanax elatus	3.99			281.248	564.6	0.3	NEG	[M-H]-	level1	8.59274e+06
Linoleic acid	279.2	C18H32O2	60-33-3|80969-37-5|6144-28-1|85594-37-2|2197-37-7|8024-22-4|506-21-8	OYHQOLUKZRVURQ-HZJYTTRNSA-N	C01595	HMDB0000673	5280450	Fatty acids	Fatty Acids and Conjugates	Unsaturated fatty acids	HERB003586;HERB006042;HERB000066;HERB000091;HERB000197;HERB000377;HERB000749;HERB000767;HERB000850;HERB000887;HERB001309;HERB001361;HERB001621;HERB001626;HERB001719;HERB001749;HERB001776;HERB001788;HERB002040;HERB002092;HERB002094;HERB002168;HERB002189;HERB002194;HERB002625;HERB002727;HERB002993;HERB003018;HERB003160;HERB003263;HERB003437;HERB003482;HERB003535;HERB003653;HERB003658;HERB003715;HER…	Arachis hypogaea;Helianthus annuus;Folium Artemisiae Argyi;Eucalyptus globulus;/;Cedrus atlantica;Fructus Perillae Preparata;Herba Plantaginis;Paeonia veitchii;Radix chuanxiong；Rhizoma Chuanxiong;Flos Caryophylli;Semen Malvae verticillatae;Folium Sene;Radix Stephaniae Tetrandrae;Herba Speranskiae tuberculatae;Poria;Radix Aconiti Lateralis;Brassica oleracea var. capitata;Fructus Choerospondiatis;A…	3.99			279.233	546.5	0.2	NEG	[M-H]-	level1	1.87982e+07
cis-9-Palmitoleic acid	253.2	C16H30O2	2091-29-4|373-49-9	SECPZKHBENQXJG-FPLPWBNLSA-N	C08362	HMDB0003229	445638	Fatty acids	Fatty Acids and Conjugates	Unsaturated fatty acids	HERB000185;HERB006280;HERB000121;HERB000329;HERB000749;HERB000973;HERB001783;HERB001952;HERB003070;HERB003725;HERB004004;HERB004021;HERB004609;HERB005148;HERB005306;HERB006236;HERB006572;HERB006700;HERB000134;HERB000186;HERB000305;HERB000323;HERB000330;HERB000497;HERB000777;HERB000842;HERB001164;HERB001247;HERB002040;HERB002276;HERB002319;HERB002424;HERB002640;HERB003027;HERB003156;HERB003174;HER…	Phallus impudicus;Radix Scrophulariae;Macadamia ternifolia;Aloe vera var. chinensis;Fructus Perillae Preparata;Hippophae rhamnoides;Rehmannia glutinosa [Syn. Rehmannia glutinosa f. huechingensis];/;Semen Cassiae;Fructus Viticis;Resi myrrhae;Fructus Chaenomelis;Radix Ginseng;Trichosanthes rosthornii [Syn. Trichosanthes uniflora];Fructus Perillae;Prunus armeniaca;Alpinia oxyphylla;Elaeis guineensis…	3.99			253.217	542.4	0.1	NEG	[M-H]-	level1	1.10256e+07
alpha-Linolenic acid	277.2;59;275.2	C18H30O2	463-40-1	DTOSIQBPPRVQHS-PDBXOOCHSA-N	C06427	HMDB0001388	5280934	Fatty acids	Fatty Acids and Conjugates	Unsaturated fatty acids	HERB000066;HERB000091;HERB000129;HERB000139;HERB000230;HERB000278;HERB000311;HERB000323;HERB000329;HERB000330;HERB000403;HERB000418;HERB000472;HERB000580;HERB000594;HERB000638;HERB000767;HERB000822;HERB000842;HERB000868;HERB000973;HERB001101;HERB001249;HERB001254;HERB001309;HERB001333;HERB001357;HERB001360;HERB001409;HERB001610;HERB001621;HERB001719;HERB001749;HERB001758;HERB001787;HERB001788;HER…	Folium Artemisiae Argyi;Eucalyptus globulus;Fructus Crotonis;/;/;Perilla frutescens;Semen Biotae;Radix Isatidis seu Baphicacanthi;Aloe vera var. chinensis;Rhizoma Pinelliae;Radix Glehniae;/;Herba Polygoni Avicularis;Fructus Xanthii sibirici;Fructus tsaoko;Radix Bupleuri;Herba Plantaginis;Fructus Leonuri;/;Fructus Meliae Toosendan;Hippophae rhamnoides;Folium Isatidis;Cortex Lycii Radicis;Herba Eup…	3.99			277.217	529.3	0.2	NEG	[M-H]-	level1	3.4096e+06
Royal jelly acid	185.1;141.1;128	C10H18O3	14113-05-4	QHBZHVUGQROELI-SOFGYWHQSA-N		HMDB0244269	5312738	Fatty acids	Fatty Acids and Conjugates	Hydroxy fatty acids	HERB001712;HERB001705	Apis cerana;Apis mellifera ligustica	3.99			185.118	341.8	0.2	NEG	[M-H]-	level1	2.07057e+06
Dihydroxyacetone	89;43;59	C3H6O3	96-26-4	RXKJFZQQPQGTFL-UHFFFAOYSA-N	C00184	HMDB0001882	670	Carbohydrates	Saccharides	Monosaccharides	HERB005318;HERB002424;HERB007111	Ziziphus jujuba var. spinosa;Pericarpium Zanthoxyli;Succus Bambusae	3.99			89.0244	49.6	0.2	NEG	[M-H]-	level1	7.0702e+07
Suberic acid	111.1;173.1;129.1	C8H14O4	68937-72-4|505-48-6	TYFQFVWCELRYAO-UHFFFAOYSA-N	C08278	HMDB0000893	10457	Fatty acids	Fatty Acids and Conjugates	Dicarboxylic acids	HERB000702;HERB000285;HERB000864;HERB000949;HERB003837;HERB005447;HERB000312;HERB000432;HERB000597;HERB000648;HERB000650;HERB000826;HERB004034;HERB005272	Rhizoma Acori graminei;Radix cynchi atrati;/;Bulbus Allii Fistulosi;Radix Ranunculi Terti;Radix Semiaquilegiae;Herba Lobeliae Chinensis;Semen Ricini;Semen Alpiniae katsumadai;Bufo bufo gargarizans, Bufo melanostictus;Bufo bufo gargarizans, Bufo melanostictus;Ruta graveolens;Hibiscus syriacus;Folium Pini	3.99			173.082	292.3	0.1	NEG	[M-H]-	level1	4.05969e+06
DEHP	149;71.1;57.1	C24H38O4	8033-53-2|82208-43-3|117-81-7|15495-94-0	BJQHLKABXJIVAM-UHFFFAOYSA-N	C03690	HMDB0249243	8343	Shikimates and Phenylpropanoids	Phenolic acids (C6-C1)	Shikimic acids and derivatives	HERB002817;HERB003851;HERB004692;HERB003956;HERB001714;HERB005817;HERB002022	Dracaena cochinchinensis;Flos Mume;Herba Cistanches;Gossypium herbaceum;Elsholtzia bodinieri;Strophanthus sarmentosus var. senegambiae;Rhizoma Curcumae	3.98			391.284	564.2	0.2	POS	[M+H]+	level1	6.66946e+07
Deoxyadenosine	136.1;117.1;252.1	C10H13N5O3	40627-14-3|958-09-8|16373-93-6	OLXZPDWKRNYJJZ-RRKCRQDMSA-N	C00559	HMDB0000101	13730	Carbohydrates	Nucleosides	Purine nucleos(t)ides			3.98			252.109	198.9	0.5	POS	[M+H]+	level1	1.68272e+06
Tyrosine	136.1;165.1;123	C9H11NO3	556-03-6|60-18-4|25619-78-7	OUYCCCASQSFEME-QMMMGPOBSA-N	C00082	HMDB0000158	6057	Amino acids and Peptides	Small peptides	Aminoacids	HERB000162;HERB000330;HERB000992;HERB001175;HERB002189;HERB003441;HERB004692;HERB005015;HERB006820;HERB007208;HERB000309;HERB001193;HERB001952;HERB004191;HERB004938;HERB005392;HERB005485;HERB005706	Radix Stemoe;Rhizoma Pinelliae;Ficus simplicissima;Semen Sojae Praeparata;Semen Juglandis;Cornu Saigae Tataricae;Herba Cistanches;Ageratum conyzoides;Sclerotium Poriae Cocos;/;Rhizoma Atractylodis macrocephalae;Radix Salviae liguliobae;/;Fructus Arctii lappae;Rhizoma Dioscoreae;Lignum Santaii Albi;Concretio Silicea Bambusae;Scolopendra subspinipes mutilans	3.98			182.081	67.4	0.2	POS	[M+H]+	level1	3.42567e+06
Betaine	118.1;59.1	C5H11NO2	107-43-7	KWIUHFFTVRNATP-UHFFFAOYSA-N	C00719		247	Amino acids and Peptides	Small peptides	Aminoacids	HERB001014;HERB001448;HERB001915;HERB002040;HERB002110;HERB002560;HERB003851;HERB003955;HERB004692;HERB004785;HERB005429;HERB005554;HERB005666;HERB005758;HERB000570;HERB000877;HERB000949;HERB001249;HERB001357;HERB001428;HERB001626;HERB001911;HERB001938;HERB002475;HERB002893;HERB003053;HERB003444;HERB003648;HERB003715;HERB003716;HERB004218;HERB004822;HERB004909;HERB005162;HERB006076;HERB006149;HER…	Adhatoda vasica;Herba Clinopodii;Fructus Lycii;Fructus Choerospondiatis;Digenea simplex;Radix Astragali;Flos Mume;Gossypium herbaceum;Herba Cistanches;/;Beta vulgaris;Evolvulus alsinoides;Amaranthus caudatus;/;/;Rhizoma Dioscoreae Nipponicae;Bulbus Allii Fistulosi;Cortex Lycii Radicis;/;Dens Draconis Preparata;Radix Stephaniae Tetrandrae;/;Flos Eriocauli;Radix Achyranthis bidentatae;/;folium citr…	3.98			118.086	41.3	0	POS	[M+H]+	level1	5.57274e+07
Isoleucine	86.1;132.1;90.9	C6H13NO2	443-79-8|73-32-5	AGPKZVBTJJNPAG-WHFBIAKZSA-N	C00407	HMDB0000172	6306	Amino acids and Peptides	Small peptides	Aminoacids	HERB000992;HERB001175;HERB002189;HERB003441;HERB004488;HERB004692;HERB004864;HERB005015;HERB000309;HERB000330;HERB000570;HERB001193;HERB001952;HERB002876;HERB003618;HERB004191;HERB004472;HERB004719;HERB004938;HERB004950;HERB005392;HERB005485;HERB004594;HERB006632	Ficus simplicissima;Semen Sojae Praeparata;Semen Juglandis;Cornu Saigae Tataricae;Fagopyrum esculentum;Herba Cistanches;Semen Astragali Complati;Ageratum conyzoides;Rhizoma Atractylodis macrocephalae;Rhizoma Pinelliae;/;Radix Salviae liguliobae;/;Radix Platycodi;Semen Phaseoli Radiati;Fructus Arctii lappae;Semen Euryales;Resi oliani;Rhizoma Dioscoreae;Fructus Corni;Lignum Santaii Albi;Concretio S…	3.98			132.102	64.6	0.2	POS	[M+H]+	level1	1.48032e+07
Valproic acid	143.1;62;59	C8H16O2	99-66-1	NIJJYAXOARWZEE-UHFFFAOYSA-N	C07185	HMDB0001877	3121	Fatty acids	Fatty Acids and Conjugates	Branched fatty acids			3.98			143.108	421.7	0.1	NEG	[M-H]-	level1	1.45533e+07
gamma-Linolenic acid	277.2;59;275.2	C18H30O2	506-26-3	VZCCETWTMQHEPK-QNEBEIHSSA-N	C06426	HMDB0003073	5280933	Fatty acids	Fatty Acids and Conjugates	Unsaturated fatty acids	HERB001610;HERB003610;HERB006280;HERB006813;HERB000580;HERB002209;HERB002276;HERB002640;HERB003210;HERB006632;HERB006784;HERB007208	Herba Potentillae Discoloris;/;Radix Scrophulariae;/;Fructus Xanthii sibirici;Semen Glycine Max;Flos Carthami;Semen Canbis;Thallus Lamiriae;/;/;/	3.98			277.217	529.3	0.2	NEG	[M-H]-	level1	3.4096e+06
Glyceraldehyde	89;43;59	C3H6O3	56-82-6|367-47-5	MNQZXJOMYWMBOU-UHFFFAOYSA-N	C02154	HMDB0001051	751	Carbohydrates	Saccharides	Monosaccharides	HERB003232	fructus Capsici	3.98			89.0244	49.6	0.2	NEG	[M-H]-	level1	7.0702e+07
Eicosapentaenoic acid	301.2;301;301.2	C20H30O2	10417-94-4	JAZBEHYOTPTENJ-JLNKQSITSA-N	C06428	HMDB0001999	446284	Fatty acids	Fatty Acids and Conjugates	Unsaturated fatty acids	HERB003210;HERB002481;HERB000497	Thallus Lamiriae;/;semen arecae	3.98			301.217	523.7	0.1	NEG	[M-H]-	level1	1.34018e+06
13(S)-HODE	295.2;87;235	C18H32O3	18104-45-5|10219-69-9|5204-88-6|29623-28-7	HNICUWMFWZBIFP-IRQZEAMPSA-N	C14762	HMDB0004667	6443013	Fatty acids	Octadecanoids	Other Octadecanoids	HERB003371;HERB002560	Hernandia sonora [Syn. Hernandia ovigera ];Radix Astragali	3.98			295.228	476.7	0.4	NEG	[M-H]-	level1	1.45115e+06
Capric acid	171.1;89	C10H20O2	334-48-5	GHVNFZFCNZKVNT-UHFFFAOYSA-N	C01571	HMDB0000511	2969	Fatty acids	Fatty Acids and Conjugates	Branched fatty acids	HERB000592;HERB006023;HERB000879;HERB001210;HERB002472;HERB002700;HERB002993;HERB003072;HERB003164;HERB003658;HERB005286;HERB005877;HERB000197;HERB004021;HERB000497;HERB000508;HERB000973;HERB001626;HERB001749;HERB001783;HERB001952;HERB002194;HERB002962;HERB003437;HERB003528;HERB003676;HERB004321;HERB004472;HERB004479;HERB004694;HERB005148;HERB005259;HERB005659;HERB005689;HERB005742;HERB006505;HER…	Alpinia katsumadai;Oleum Linderae;/;Radix Angelicae sinensis;flos Sophorae;/;/;/;Radix Sophorae flavescentis;Herba Ephedrae;Caulis Perillae Frutescentis;Camptotheca acuminata;/;Fructus Chaenomelis;semen arecae;herba Menthae;Hippophae rhamnoides;Radix Stephaniae Tetrandrae;Poria;Rehmannia glutinosa [Syn. Rehmannia glutinosa f. huechingensis];/;Fructus Chebulae;Flos Lonicerae;Radix Smilacis;Aloe;Cy…	3.98			171.139	471.6	0.3	NEG	[M-H]-	level1	1.65997e+07
10-Undecenoic acid	183.1;83;116.9	C11H20O2	1333-28-4|96451-28-4|112-38-9	FRPZMMHWLSIFAZ-UHFFFAOYSA-N	C13910	HMDB0033724	5634	Fatty acids	Fatty Acids and Conjugates	Unsaturated fatty acids	HERB000604	Radix Aconiti Kusnezoffii	3.98			183.139	466.8	0.2	NEG	[M-H]-	level1	1.92664e+06
2'-Hydroxy-5'-methylacetophenone	149.1;105.1;107	C9H10O2	1450-72-2	YNPDFBFVMJNGKZ-UHFFFAOYSA-N		HMDB0032592	15068				HERB000887;HERB001210;HERB001394;HERB002937;HERB004774;HERB005659;HERB005782	Radix chuanxiong；Rhizoma Chuanxiong;Radix Angelicae sinensis;Radix Angelicae Pubescentis;Herba Glechomae Longitubae;Rhizoma Sparganii;Radix Clematidis;Fructus Evodiae	3.98			149.061	380.1	0.3	NEG	[M-H]-	level1	717232
Levulinic acid	114.9;71.1;115	C5H8O3	123-76-2	JOOXCMJARBKPKM-UHFFFAOYSA-N		HMDB0000720	11579	Fatty acids	Fatty Acids and Conjugates	Oxo fatty acids	HERB002209;HERB003174;HERB003638;HERB003837;HERB000663;HERB000724;HERB002207;HERB002829;HERB003567;HERB005891	Semen Glycine Max;Semen armeniacae amarum;Lasiosphaera seu Calvatia;Radix Ranunculi Terti;Catharanthus roseus;Catharanthus longifolius;Glycine max;Catharanthus lanceus;Catharanthus ovalis;Catharanthus pusillus	3.98			115.04	96	0.1	NEG	[M-H]-	level1	4.28458e+06
Leucine	130.1;81;83	C6H13NO2	328-39-2|71000-80-1|61-90-5|21675-61-6	ROHFNLRQFUQHCH-YFKPBYRVSA-N	C16439	HMDB0000687	6106	Amino acids and Peptides	Small peptides	Aminoacids	HERB004950;HERB000992;HERB001175;HERB002044;HERB002045;HERB002189;HERB003441;HERB004488;HERB004692;HERB004864;HERB005015;HERB005390;HERB005706;HERB006048;HERB006568;HERB006616;HERB006993;HERB000706;HERB000775;HERB000892;HERB000330;HERB001164;HERB001193;HERB001952;HERB004191;HERB004938;HERB005392	Fructus Corni;Ficus simplicissima;Semen Sojae Praeparata;Plastrum Testudinis;Colla carapacis et plastri testudinis;Semen Juglandis;Cornu Saigae Tataricae;Fagopyrum esculentum;Herba Cistanches;Semen Astragali Complati;Ageratum conyzoides;Radix Pseudostellariae;Scolopendra subspinipes mutilans;/;semen coicis;Tremlla fuciformis;Plastrum Testudinis Praparata;Radix Dichroae;Pericarpium Citri Reticulat…	3.98			130.087	67.1	0.9	NEG	[M-H]-	level1	2.91781e+06
(R)-5-Oxopyrrolidine-2-carboxylic acid	128;81;85	C5H7NO3	4042-36-8	ODHCTXKNWHHXJC-GSVOUGTGSA-N	C02237		439685	Amino acids and Peptides	Small peptides	Aminoacids	HERB001101;HERB004516;HERB005118;HERB000692;HERB001914;HERB002655;HERB003497;HERB003687;HERB003985;HERB006010;HERB004832	Folium Isatidis;Indigo turalis;Radix Rehmanniae Preparata;Ceratonia siliqua;Lycium chinense;Herba Capsellae;Phyllanthus reticulatus;Rheum maximowiczii;Agaricus campestris;Geum urbanum;Fructus Mori	3.98			128.035	62.5	0.4	NEG	[M-H]-	level1	6.82775e+06
Cholest-4-en-3-one	385.3;109.1;97.1	C27H44O	601-57-0	NYOXRYYXRWJDKP-GYKMGIIDSA-N	C00599	HMDB0000921	91477	Terpenoids	Steroids	Cholestane steroids	HERB005132;HERB002096	/;Syngnathus	3.97			385.347	616.7	0.4	POS	[M+H]+	level1	688024
Galactose	203.1;119;101	C6H12O6	10257-28-0	WQZGKKKJIJFFOK-SVZMEOIVSA-N	C00984	HMDB0000143	86278404	Carbohydrates	Saccharides	Monosaccharides	HERB001019;HERB003851;HERB004692;HERB004695;HERB006335;HERB006962;HERB002534;HERB003582;HERB004938;HERB003039;HERB003210;HERB003988;HERB003997;HERB004462;HERB004832;HERB000638;HERB001333;HERB002966;HERB001750;HERB003520;HERB003610;HERB000853;HERB000881;HERB001211;HERB001965;HERB001985;HERB002620;HERB002962;HERB003528;HERB004004;HERB004551;HERB004609;HERB001621;HERB001164;HERB003703;HERB005526;HER…	Plantago major;Flos Mume;Herba Cistanches;Oleum Cinnamomi;Herba Commelie;Armillariella mellea;Rhizoma Polygoti;Fructus Momordicae;Rhizoma Dioscoreae;Herba Cichorii;Thallus Lamiriae;herba ecliptae;Carbonized Chinese Ink;Senecio scandens [Syn. Senecio chinensis];Fructus Mori;Radix Bupleuri;Cordyceps;Fructus Rosae laevigatae;Exodermis Poria;/;/;Codonopsis tangshen;Radix Aconiti;Radix Codonopsis pilo…	3.97			203.053	40	0.3	POS	[M+Na]+	level1	3.56192e+07
Pentadecanoic acid	241.2;225.1;181.2	C15H30O2	1002-84-2	WQEPLUUGTLDZJY-UHFFFAOYSA-N	C16537	HMDB0000826	13849	Fatty acids	Fatty Acids and Conjugates	Branched fatty acids	HERB004021;HERB006173;HERB001395;HERB004102;HERB000036;HERB000134;HERB000267;HERB000305;HERB000323;HERB000330;HERB000497;HERB000580;HERB000638;HERB000777;HERB000800;HERB000842;HERB001211;HERB001360;HERB001622;HERB001787;HERB001876;HERB001915;HERB001938;HERB002276;HERB002319;HERB002342;HERB002365;HERB002428;HERB002483;HERB003004;HERB003192;HERB003232;HERB003431;HERB003444;HERB003582;HERB003648;HER…	Fructus Chaenomelis;Murraya paniculata var. exotica;/;Radix Adenophorae;Ardisiae japonicae;/;Radix Paeoniae Alba;Radix Angelicae Dahuricae;Radix Isatidis seu Baphicacanthi;Rhizoma Pinelliae;semen arecae;Fructus Xanthii sibirici;Radix Bupleuri;Lignum Aquilariae Resitum;Radix Paeoniae Rubra;/;Radix Codonopsis pilosulae;Fructus Malvae;Radix Saposhnikoviae divaricatae;Rhizoma Zingiberis;flos pueraria…	3.97			241.217	551.1	0	NEG	[M-H]-	level1	2.48677e+06
(E)-5-(1,2,4a,5-tetramethyl-2,3,4,7,8,8a-hexahydronaphthalen-1-yl)-3-methyl-pent-2-enoic acid	303.2;59;259.2	C20H32O2		NLVMTSRTOGOFQD-BUHFOSPRSA-N			12305534	Terpenoids	Diterpenoids	Colensane and Clerodane diterpenoids	HERB000479	Polyalthia longifolia var. pendula	3.97			303.233	541	0.2	NEG	[M-H]-	level1	5.14206e+06
14,16-dihydroxy-4-methyl-3-oxabicyclo[10.4.0]hexadeca-1(12),13,15-trien-2-one	134;127.1;121	C16H22O4		NFEVFCAOVZCHBN-UHFFFAOYSA-N			14562693	Polyketides	Macrolides	Zearalenones			3.97			277.145	469.2	0.3	NEG	[M-H]-	level1	1.09345e+06
Salicylic acid	137;93;94	C7H6O3	69-72-7	YGSDEFSMJLZEOE-UHFFFAOYSA-N	C00805	HMDB0001895	338	Shikimates and Phenylpropanoids	Phenolic acids (C6-C1)	Simple phenolic acids	HERB005969;HERB002168;HERB003252	Swertia angustifolia;/;Isodon japonica var. glaucocalyx	3.97			137.024	298.4	0.4	NEG	[M-H]-	level1	2.64916e+06
Pyrogallol	125;69;124	C6H6O3	87-66-1	WQGWDDDVZFFDIG-UHFFFAOYSA-N	C01108	HMDB0013674	1057	Shikimates and Phenylpropanoids			HERB000267;HERB000594;HERB000800;HERB001409;HERB002365;HERB004460;HERB004519;HERB006784;HERB006905;HERB001788;HERB000213;HERB000692;HERB002185;HERB002828;HERB003497;HERB003687;HERB003915;HERB006010	Radix Paeoniae Alba;Fructus tsaoko;Radix Paeoniae Rubra;Cortex Eucommiae;Herba Saxifragae;Semen Euphorbiae;/;/;/;Brassica oleracea var. capitata;Rhododendron mucronatum;Ceratonia siliqua;Polygonum multiflorum;Rubus rigidus;Phyllanthus reticulatus;Rheum maximowiczii;Peperomia duclouxii;Geum urbanum	3.97			125.024	108.8	0.3	NEG	[M-H]-	level1	2.95632e+06
Sebacic acid	201.1;139.1;183.1	C10H18O4	111-20-6	CXMXRPHRNRROMY-UHFFFAOYSA-N	C08277	HMDB0000792	5192	Fatty acids	Fatty Acids and Conjugates	Dicarboxylic acids	HERB004766;HERB000312;HERB000432;HERB000879;HERB001210;HERB002052;HERB002563;HERB000323;HERB003837;HERB004774	Cephalotaxus fortunei;Herba Lobeliae Chinensis;Semen Ricini;/;Radix Angelicae sinensis;Ramulus Euonymi;Radix Scutellariae;Radix Isatidis seu Baphicacanthi;Radix Ranunculi Terti;Rhizoma Sparganii	3.97			201.113	348.7	0.5	NEG	[M-H]-	level1	689743
Fructose	203.1;119;101	C6H12O6	57-48-7|470-23-5|53188-23-1	RFSUNEUAIZKAJO-ARQDHWQXSA-N	C02336	HMDB0000660	439709	Carbohydrates	Saccharides	Monosaccharides	HERB000767;HERB003582	Herba Plantaginis;Fructus Momordicae	3.96			203.053	40	0.3	POS	[M+Na]+	level1	3.56192e+07
Allose	203.1;119;101	C6H12O6	39392-62-6	GZCGUPFRVQAUEE-OBOOZECYSA-N	C01487	HMDB0062473	57449163	Carbohydrates	Saccharides	Monosaccharides	HERB000309;HERB001164;HERB001952;HERB002856;HERB002941;HERB002962;HERB002966;HERB003618;HERB004837;HERB004849;HERB005485;HERB005523;HERB005548;HERB006019;HERB006151;HERB006908;HERB002276	Rhizoma Atractylodis macrocephalae;Fructus Zizyphi Jujubae;/;/;Rhizoma Fagopyri Cymosi;Flos Lonicerae;Fructus Rosae laevigatae;Semen Phaseoli Radiati;Ramulus Mori;fructus hippophae;Concretio Silicea Bambusae;Medulla Tetrapacis;Rhizoma Bolbostemmae;Rhizoma Cyperi;Medulla Stachyuri Medulla Helwingiae;Rhizoma Alismatis;Flos Carthami	3.96			203.053	40	0.3	POS	[M+Na]+	level1	3.56192e+07
N-Acetyl-D-glucosamine	203.2;126.1;84	C8H15NO6	7512-17-6	OVRNDRQMDRJTHS-RTRLPJTCSA-N	C00140	HMDB0000215	439174	Carbohydrates	Aminosugars and aminoglycosides	Aminosugars	HERB003701;HERB006196;HERB006798	Cannabis sativa;Eriocheir sinensis;Polygala tenuifolia	3.96			204.087	49.5	0.2	POS	[M-H2O+H]+	level1	3.57632e+07
methyl (2S)-5-oxopyrrolidine-2-carboxylate	109;84;126.1	C6H9NO3	4931-66-2	HQGPKMSGXAUKHT-BYPYZUCNSA-N			78646	Amino acids and Peptides	Small peptides	Aminoacids	HERB004042;HERB004783	/;Radix Notoginseng	3.96			126.055	111.8	0.3	POS	[M-H2O+H]+	level1	4.89176e+06
(1S,4aR,10aR)-1,4a,7-trimethyl-7-vinyl-3,4,4b,5,6,9,10,10a-octahydro-2H-phenanthrene-1-carboxylic acid	79;301.2;301.1	C20H30O2	471-74-9	MHVJRKBZMUDEEV-KGQMWYBFSA-N			45783058	Terpenoids	Diterpenoids	Pimarane and Isopimarane diterpenoids	HERB000934;HERB003755;HERB004638;HERB005551;HERB000825;HERB000912;HERB001876;HERB002371;HERB002686;HERB003459;HERB004434;HERB004674;HERB006290;HERB002736;HERB000253;HERB001705;HERB005287	Acanthopanax trifoliatus;Gerbera piloselloides;Chamaecyparis pisifera;Aralia cordata;Sabina vulgaris;Sagittaria sagittifolia;flos puerariae lobatae;Fructus Piperis;Podocarpus imbricatus;Cryptomeria fortunei;Daemonorops draco;Thuja standishii;Sanguis Draconis;Illicium jiadifengpi;Aquilaria sinensis;Apis mellifera ligustica;Styrax	3.96			301.217	540.1	0	NEG	[M-H]-	level1	2.41589e+06
ethyl octanoate	171.1;89	C10H20O2	106-32-1	YYZUSRORWSJGET-UHFFFAOYSA-N	C12292	HMDB0040195	7799	Fatty acids	Fatty esters	Wax monoesters	HERB000881;HERB001211;HERB005809;HERB004218;HERB005338;HERB005434;HERB002365;HERB003348;HERB004021;HERB004068;HERB004102;HERB004785;HERB005825	Radix Aconiti;Radix Codonopsis pilosulae;Radix Codonopsis pilosulae;Radix Achyranthis bidentatae;Cynomorium songaricum;Radix Asparagi;Herba Saxifragae;Semen Litchi;Fructus Chaenomelis;Herba Equiseti Hiemalis;Radix Adenophorae;/;Cacumen Tamaricis	3.96			171.139	471.6	0.3	NEG	[M-H]-	level1	1.65997e+07
Norleucine	130.1;81;83	C6H13NO2		LRQKBLKVPFOOQJ-UHFFFAOYSA-N									3.96			130.087	67.1	0.9	NEG	[M-H]-	level1	2.91781e+06
Arachidonic acid (AA)	303.2;59;259.2	C20H32O2	506-32-1|93444-49-6	YZXBAPSDXZZRGB-DOFZRALJSA-N	C00219	HMDB0001043	444899	Fatty acids	Fatty Acids and Conjugates	Unsaturated fatty acids	HERB001101;HERB001333;HERB003851;HERB004004;HERB004042;HERB004199;HERB004609;HERB004692;HERB004783;HERB007159;HERB000311;HERB000395;HERB000418;HERB002481;HERB002593;HERB002640;HERB003210;HERB003528;HERB003641;HERB004402;HERB004834;HERB005062;HERB005162;HERB006166;HERB006537;HERB007213	Folium Isatidis;Cordyceps;Flos Mume;Resi myrrhae;/;Bos taurus domesticus, Bubalus bubalis;Radix Ginseng;Herba Cistanches;Radix Notoginseng;Porphyra tenera;Semen Biotae;Lepidium virginicum;/;/;Lepidium campestre;Semen Canbis;Thallus Lamiriae;Aloe;Herba Portulacae;pollen typhae;Folium Mori;Fructus Quisqualis;/;Matteuccia struthiopteris;Herba Leonuri;Fructus Perillae	3.96			303.233	541	0.2	NEG	[M-H]-	level1	5.14206e+06
Phthalic acid mono-2-ethylhexyl ester	134;127.1;121	C16H22O4	1276197-22-8|4376-20-9	DJDSLBVSSOQSLW-UHFFFAOYSA-N	C03343	HMDB0013248	20393	Shikimates and Phenylpropanoids	Phenolic acids (C6-C1)	Shikimic acids and derivatives	HERB001067	Lagerstroemia speciosa	3.96			277.145	469.2	0.3	NEG	[M-H]-	level1	1.09345e+06
Dodecanoic acid	199.2;156.9;182.9	C12H24O2	8045-27-0|143-07-7|203714-07-2|8000-62-2|7632-48-6	POULHZVOKOAJMA-UHFFFAOYSA-N	C02679	HMDB0000638	3893	Fatty acids	Fatty Acids and Conjugates	Branched fatty acids	HERB004518;HERB001037;HERB001765;HERB002168;HERB002993;HERB003027;HERB003648;HERB003658;HERB003851;HERB004021;HERB004766;HERB005286;HERB005318;HERB005710;HERB005742;HERB005820;HERB006335;HERB006656;HERB006844;HERB000592;HERB002713;HERB006023;HERB000036;HERB000129;HERB000134;HERB000139;HERB000230;HERB000276;HERB000277;HERB000278;HERB000284;HERB000311;HERB000329;HERB000338;HERB000417;HERB000472;HER…	/;Euphorbia wallichii;Poria;/;/;Semen Citri Reticulatae;Fructus Aristolochiae;Herba Ephedrae;Flos Mume;Fructus Chaenomelis;Cephalotaxus fortunei;Caulis Perillae Frutescentis;Ziziphus jujuba var. spinosa;Ficus carica;Fructus Mume;Citrullus vulgaris [Syn. Citrullus lanatus ];Herba Commelie;Lycopersicon esculentum var. cerasiforme;Gmelina arborea;Alpinia katsumadai;herba centellae;Oleum Linderae;Ard…	3.96			199.17	508.1	0.4	NEG	[M-H]-	level1	2.62798e+07
Undecanoic acid	185.2;128;100.9	C11H22O2	112-37-8	ZDPHROOEEOARMN-UHFFFAOYSA-N	C17715	HMDB0000947	8180	Fatty acids	Fatty Acids and Conjugates	Branched fatty acids	HERB001765;HERB000472;HERB000638;HERB001305;HERB001483;HERB001749;HERB005402;HERB000887;HERB001622;HERB003582;HERB003641;HERB003924;HERB004479;HERB005392;HERB005825;HERB006632;HERB006784	Poria;Herba Polygoni Avicularis;Radix Bupleuri;Caulis Erycibes;Thalictrum ichangense;Poria;Prunus persica;Radix chuanxiong；Rhizoma Chuanxiong;Radix Saposhnikoviae divaricatae;Fructus Momordicae;Herba Portulacae;/;Radix et Rhizoma Notopterygii;Lignum Santaii Albi;Cacumen Tamaricis;/;/	3.96			185.155	486.3	0.1	NEG	[M-H]-	level1	5.2786e+06
9-Oxo-10(E),12(E)-octadecadienoic acid	293.2;221.2;236.1	C18H30O3	54232-58-5|54665-32-6	LUZSWWYKKLTDHU-SIGMCMEVSA-N	C14766	HMDB0004669	5283011	Fatty acids	Fatty Acids and Conjugates	Unsaturated fatty acids			3.96			293.212	481.3	0.5	NEG	[M-H]-	level1	3.21487e+06
16-Hydroxypalmitic acid	271.2;166.9;185	C16H32O3	506-13-8	UGAGPNKCDRTDHP-UHFFFAOYSA-N	C18218	HMDB0006294	10466	Fatty acids	Fatty Acids and Conjugates	Hydroxy fatty acids	HERB000403;HERB000432;HERB000614	Radix Glehniae;Semen Ricini;Cacumen et Folium Biotae	3.96			271.228	477.4	0.4	NEG	[M-H]-	level1	3.39095e+06
Pelargonic acid	157.1;98.9;75	C9H18O2	112-05-0|68937-75-7	FBUKVWPVBMHYJY-UHFFFAOYSA-N	C01601	HMDB0000847	8158	Fatty acids	Fatty Acids and Conjugates	Branched fatty acids	HERB000134;HERB000284;HERB000305;HERB000472;HERB000638;HERB000842;HERB000881;HERB001165;HERB001211;HERB001309;HERB001360;HERB001394;HERB001622;HERB001750;HERB001783;HERB001901;HERB001952;HERB002062;HERB002345;HERB002371;HERB002428;HERB002472;HERB002483;HERB002563;HERB002700;HERB002896;HERB002962;HERB002993;HERB003156;HERB003164;HERB003166;HERB003193;HERB003431;HERB003439;HERB003444;HERB003582;HER…	/;/;Radix Angelicae Dahuricae;Herba Polygoni Avicularis;Radix Bupleuri;/;Radix Aconiti;/;Radix Codonopsis pilosulae;Flos Caryophylli;Fructus Malvae;Radix Angelicae Pubescentis;Radix Saposhnikoviae divaricatae;Exodermis Poria;Rehmannia glutinosa [Syn. Rehmannia glutinosa f. huechingensis];/;/;Ramulus Cinmomi;Hericium erinaceus;Fructus Piperis;Exocarpium Citri grandis;flos Sophorae;Phellodendron am…	3.96			157.123	450.3	1.1	NEG	[M-H]-	level1	2.06049e+08
3-Hydroxyoctanoic acid	100.9;59;101.9	C8H16O3	44987-72-6|120659-38-3|14292-27-4	NDPLAKGOSZHTPH-UHFFFAOYSA-N	C20793	HMDB0001954	26613	Fatty acids	Fatty Acids and Conjugates	Hydroxy fatty acids			3.96			159.103	347.4	0.4	NEG	[M-H]-	level1	613979
Valeric acid	101.1;100.9;73	C5H10O2	67291-18-3|109-52-4	NQPDZGIKBAWPEJ-UHFFFAOYSA-N	C00803	HMDB0000892	7991	Fatty acids	Fatty Acids and Conjugates	Branched fatty acids	HERB001357;HERB001801;HERB002309;HERB002345;HERB002962;HERB005150;HERB002875;HERB003437;HERB004472;HERB004479;HERB004694;HERB005659;HERB005742;HERB000638;HERB001171;HERB002094;HERB003232;HERB003439;HERB003837;HERB004350;HERB004469;HERB004834;HERB005022;HERB007111	/;Radix seu Rhizoma rdostachyos;/;Hericium erinaceus;Flos Lonicerae;Flos Lonicerae;Radix Seu Rhizoma Valerianae;Radix Smilacis;Semen Euryales;Radix et Rhizoma Notopterygii;Cortex Cinmomi;Radix Clematidis;Fructus Mume;Radix Bupleuri;/;Spora Lygodii;fructus Capsici;Flos Campsis;Radix Ranunculi Terti;Folium Eriobotryae;Semen Pharbitidis;Folium Mori;Rhizoma Cimicifugae;Succus Bambusae	3.96			101.061	302.2	0.5	NEG	[M-H]-	level1	2.58488e+06
5-Oxooctanoic acid	59;157.1;156.9	C8H14O3	3637-14-7	OHGVWVVPDOAZSH-UHFFFAOYSA-N		HMDB0341004	280190	Fatty acids	Fatty Acids and Conjugates	Oxo fatty acids			3.96			157.087	294.2	0.3	NEG	[M-H]-	level1	1.96268e+06
4-Hydroxybenzaldehyde	121;62;94	C7H6O2	123-08-0	RGHHSNMVTDWUBI-UHFFFAOYSA-N	C00633	HMDB0011718	126	Shikimates and Phenylpropanoids	Phenolic acids (C6-C1)	Shikimic acids and derivatives	HERB000094;HERB000198;HERB001198;HERB005310;HERB005750;HERB005756;HERB000192;HERB000216;HERB000323;HERB000338;HERB000868;HERB001876;HERB002941;HERB003526;HERB003837;HERB004068;HERB004402;HERB004853;HERB005017;HERB005059;HERB005258;HERB005447;HERB005519;HERB006773;HERB000580;HERB001399;HERB001591;HERB001641;HERB002263;HERB002839;HERB002991;HERB003091;HERB003361;HERB003528;HERB004345;HERB004407;HER…	Uvaria chamae;Plumbago zeylanica;Vitex rotundifolia [Syn. Vitex trifollia var. simplicifolia ];Physalis alkekengi;Zaocys;/;Bulbus Lilii ;/;Radix Isatidis seu Baphicacanthi;Herba Scutellariae barbatae;Fructus Meliae Toosendan;flos puerariae lobatae;Rhizoma Fagopyri Cymosi;Rhizoma Phragmitis;Radix Ranunculi Terti;Herba Equiseti Hiemalis;pollen typhae;Fructus Amomi;Rhizoma Zingiberis Recens;/;/;Radi…	3.96			121.029	267.8	0.4	NEG	[M-H]-	level1	4.40807e+06
2-Hydroxyhexanoic acid	131.1;85.1;131	C6H12O3	6064-63-7	NYHNVHGFPZAZGA-UHFFFAOYSA-N		HMDB0001624	99824	Fatty acids	Fatty Acids and Conjugates	Hydroxy fatty acids			3.96			131.071	258	0.4	NEG	[M-H]-	level1	2.68907e+06
Pyrrole-2-carboxylic acid	66;110;109	C5H5NO2	634-97-9	WRHZVMBBRYBTKZ-UHFFFAOYSA-N	C05942	HMDB0004230	12473	Alkaloids	Proline alkaloids	Pyrrole alkaloids	HERB002144;HERB005390;HERB006556	Mimosa pudica;Radix Pseudostellariae;Pseudostellaria heterophylla	3.96			110.025	220.3	0.6	NEG	[M-H]-	level1	1.33487e+06
Adipic acid	101.1;83.1;145.1	C6H10O4	124-04-9	WNLRTRBMVRJNCN-UHFFFAOYSA-N	C06104	HMDB0000448	196	Fatty acids	Fatty Acids and Conjugates	Dicarboxylic acids			3.96			145.051	212.3	0.7	NEG	[M-H]-	level1	2.31426e+06
DL-Tryptophan	116.1;74;203.1	C11H12N2O2	54-12-6|73-22-3|27813-82-7	QIVBCDIJIAJPQS-UHFFFAOYSA-N	C00806	HMDB0030396	1148	Amino acids and Peptides	Small peptides	Aminoacids	HERB000638;HERB004441;HERB004539;HERB000403;HERB000568;HERB000584;HERB000842;HERB001101;HERB001211;HERB001235;HERB001448;HERB001713;HERB001901;HERB001915;HERB002048;HERB002087;HERB002189;HERB002405;HERB004488;HERB005015;HERB000323;HERB005782;HERB006191	Radix Bupleuri;Aesculus chinensis;Herba Nerviliae;Radix Glehniae;Bombyx mori;Rhizoma Atractylodis;/;Folium Isatidis;Radix Codonopsis pilosulae;Medulla Junci;Herba Clinopodii;Herba Pteridis multifidae;/;Fructus Lycii;Coprinus atramentarius;Caulis Piperis Kadsurae；Caulis Piperis futokadsurae;Semen Juglandis;Rhizoma Polygoni cuspidati;Fagopyrum esculentum;Ageratum conyzoides;Radix Isatidis seu Baphi…	3.96			203.083	203.2	0.6	NEG	[M-H]-	level1	1.01666e+06
2,4-Dihydroxybutanoic acid	57;101;73	C4H8O4	1518-62-3	UFYGCFHQAXXBCF-UHFFFAOYSA-N		HMDB0000360	192742	Fatty acids	Fatty Acids and Conjugates	Hydroxy fatty acids			3.96			101.024	50.9	0.2	NEG	[M-H2O-H]-	level1	1.88137e+07
Azelaic acid	125.1;187.1;97.1	C9H16O4	26776-28-3|123-99-9	BDJRBEYXGGNYIS-UHFFFAOYSA-N	C08261	HMDB0000784	2266	Fatty acids	Fatty Acids and Conjugates	Dicarboxylic acids	HERB004021;HERB000257;HERB000285;HERB000842;HERB000864;HERB000903;HERB001210;HERB001211;HERB001896;HERB003039;HERB003715;HERB003837;HERB004218;HERB004774;HERB005455;HERB006026;HERB006586;HERB000197;HERB000597;HERB000879;HERB000881;HERB001067;HERB001321;HERB002505;HERB004034;HERB004042;HERB004950;HERB004999;HERB005132;HERB005213;HERB005272;HERB006718	Fructus Chaenomelis;Rhizoma cynchi stauntonii;Radix cynchi atrati;/;/;Cortex Tooe Sinensis;Radix Angelicae sinensis;Radix Codonopsis pilosulae;Caulis Mahoniae;Herba Cichorii;Fructus Hordei Germitus;Radix Ranunculi Terti;Radix Achyranthis bidentatae;Rhizoma Sparganii;Rhizoma Arisaematis;/;Herba Artemisiae Scopariae;/;Semen Alpiniae katsumadai;/;Radix Aconiti;Lagerstroemia speciosa;Oplopanax elatus…	3.96			187.098	325.4	0.6	NEG	[M-H]-	level1	1.29982e+07
Indole-3-carboxaldehyde	144;62;143.1	C9H7NO	487-89-8	OLNJUISKUQQNIM-UHFFFAOYSA-N	C08493	HMDB0029737	10256	Alkaloids	Tryptophan alkaloids	Simple indole alkaloids	HERB006310;HERB001436;HERB004077;HERB004639;HERB005366;HERB005375;HERB006575;HERB000323;HERB000198	Fructus Bruceae;Euphorbia pubescens;Microtoena prainiana;Phellodendron japonicum;Phellodendron amurense var. wilsonii;Taraxacum formosanum;Urtica dioica;Radix Isatidis seu Baphicacanthi;Plumbago zeylanica	3.96			144.046	310.8	0.4	NEG	[M-H]-	level1	817056
Stearic acid	283.3;81	C18H36O2	57-11-4|30399-84-9	QIQXTHQIDYTFRH-UHFFFAOYSA-N	C01530	HMDB0000827	5281	Fatty acids	Fatty Acids and Conjugates	Unsaturated fatty acids	HERB001754;HERB002092;HERB002189;HERB002481;HERB003565;HERB004021;HERB005099;HERB005162;HERB005526;HERB005540;HERB005756;HERB006167;HERB006392;HERB000484;HERB000881;HERB001211;HERB001247;HERB002040;HERB002168;HERB002993;HERB003027;HERB003072;HERB003091;HERB003648;HERB003658;HERB004407;HERB004853;HERB004971;HERB005134;HERB005390;HERB005809;HERB006232;HERB006844;HERB007046	/;Adenanthera pavonina;Semen Juglandis;/;Tylophora ovata;Fructus Chaenomelis;Diospyros kaki;/;Marsdenia tenacissima;Aleurites cordata [Syn. Aleurites fordii];/;Bupleurum smithii var. parvifolium;/;Carapax Trionycis;Radix Aconiti;Radix Codonopsis pilosulae;Fructus Kochiae;Fructus Choerospondiatis;/;/;Semen Citri Reticulatae;/;Tupistra chinensis;Fructus Aristolochiae;Herba Ephedrae;Fructus Syzygii;…	3.96			283.264	584.3	0.5	NEG	[M-H]-	level1	7.47051e+06
12-Methyltridecanoic acid	227.2	C14H28O2	2724-57-4	YYVJAABUJYRQJO-UHFFFAOYSA-N		HMDB0031072	520298	Fatty acids	Fatty Acids and Conjugates	Branched fatty acids	HERB003174;HERB003431;HERB004191	Semen armeniacae amarum;/;Fructus Arctii lappae	3.95			227.202	538.2	0.2	NEG	[M-H]-	level1	2.33118e+07
Phloroglucinol	125;69;124	C6H6O3	108-73-6	QCDYQQDYXPDABM-UHFFFAOYSA-N	C02183	HMDB0013675	359	Polyketides	Phloroglucinols	Oligomeric phloroglucinols (phlorotannins)	HERB002714;HERB000019;HERB002223;HERB003626;HERB004372;HERB006377;HERB006822	Caulis Millettiae;Acacia arabica;Ecklonia kurome;Mallotus philippinensis;Malus pumila;Allium cepa;Alpinia blepharocalyx	3.95			125.024	108.8	0.3	NEG	[M-H]-	level1	2.95632e+06
hexyl hexanoate	199.2;156.9;182.9	C12H24O2	6378-65-0	NCDCLPBOMHPFCV-UHFFFAOYSA-N		HMDB0033619	22873	Fatty acids	Fatty esters	Wax monoesters	HERB003156;HERB003232;HERB004021	/;fructus Capsici;Fructus Chaenomelis	3.95			199.17	508.1	0.4	NEG	[M-H]-	level1	2.62798e+07
Hydroxyisocaproic acid	131.1;85.1;131	C6H12O3	498-36-2|10303-64-7	LVRFTAZAXQPQHI-UHFFFAOYSA-N	C03264	HMDB0000665	92779	Fatty acids	Fatty Acids and Conjugates	Branched fatty acids			3.95			131.071	258	0.4	NEG	[M-H]-	level1	2.68907e+06
Palmitic acid	255.2;136.1;68.2	C16H32O2	57-10-3	IPCSVZSSVZVIGE-UHFFFAOYSA-N	C00249	HMDB0000220	985	Fatty acids	Fatty Acids and Conjugates	Branched fatty acids	HERB001719;HERB002094;HERB004407;HERB006995;HERB001034;HERB000185;HERB000939;HERB001794;HERB002367;HERB002497;HERB004209;HERB004831;HERB004980;HERB005260;HERB006400;HERB006406;HERB007028;HERB007029;HERB007097;HERB007099;HERB007106;HERB007128;HERB000129;HERB000139;HERB000164;HERB000267;HERB000305;HERB000408;HERB000472;HERB000484;HERB000497;HERB000508;HERB000638;HERB000767;HERB000842;HERB000868;HER…	Herba Speranskiae tuberculatae;Spora Lygodii;Fructus Syzygii;Radix Hedysari Preparata;/;Phallus impudicus;Corium Erinacei Seu Hemiechianus;Caro Verci;Os Tigris;Testis et Penis Canis familiaris;Bos taurus domesticus, Bubalus bubalis;Ootheca Mantidis;Musculus Bungari;Oleum Terebinthinae;Caro caprae seu ovis;Radix Rumicis japonici;/;Resina Olibani Praparata;Crassum intestinum Porci;Bilis Porci;Pig's…	3.95			255.233	563.2	0.4	NEG	[M-H]-	level1	3.29903e+07
Methyl pentadecanoate	255.2;136.1;68.2	C16H32O2	7132-64-1|68937-84-8	XIUXKAZJZFLLDQ-UHFFFAOYSA-N			23518	Fatty acids	Fatty esters	Wax monoesters	HERB005444;HERB006844	Radix Trichosanthis;Gmelina arborea	3.95			255.233	563.2	0.4	NEG	[M-H]-	level1	3.29903e+07
Docosahexaenoic acid (DHA)	327.2;283.2;59	C22H32O2	6217-54-5|2091-24-9	MBMBGCFOFBJSGT-UHFFFAOYSA-N	C06429	HMDB0251558	3144	Fatty acids	Fatty Acids and Conjugates	Unsaturated fatty acids	HERB002481		3.95			327.233	534.5	0.1	NEG	[M-H]-	level1	2.16385e+06
2-Hydroxypalmitic acid	271.2;166.9;185	C16H32O3	2398-34-7|764-67-0	JGHSBPIZNUXPLA-UHFFFAOYSA-N		HMDB0031057	92836	Fatty acids	Fatty Acids and Conjugates	Hydroxy fatty acids	HERB003174	Semen armeniacae amarum	3.95			271.228	505.7	0.1	NEG	[M-H]-	level1	1.58131e+06
4-(4-methoxyphenyl)butan-2-one	177.1;159.9;160.9	C11H14O2	104-20-1	PCBSXBYCASFXTM-UHFFFAOYSA-N		HMDB0033597	61007	Shikimates and Phenylpropanoids			HERB000137;HERB000155;HERB000253;HERB000777;HERB002625;HERB004950;HERB005767;HERB000570;HERB004129	Fructus Anisi Stellati;/;Aquilaria sinensis;Lignum Aquilariae Resitum;Foeniculum vulgare;Fructus Corni;Radix Linderae;/;Flos Rhododendri Mollis	3.95			177.092	426.7	0.1	NEG	[M-H]-	level1	2.67209e+06
ethyl 2,2-dimethyl-3-(2-methylprop-1-enyl)cyclopropanecarboxylate	195.1;167.1;179.1	C12H20O2	97-41-6	VIMXTGUGWLAOFZ-UHFFFAOYSA-N			7334	Terpenoids	Monoterpenoids	Acyclic monoterpenoids			3.95			195.139	422.4	0	NEG	[M-H]-	level1	2.15373e+07
Dodecanedioic acid	59;211.1;211	C12H22O4	693-23-2	TVIDDXQYHWJXFK-UHFFFAOYSA-N	C02678	HMDB0000623	12736	Fatty acids	Fatty Acids and Conjugates	Dicarboxylic acids			3.95			211.134	392.9	0.7	NEG	[M-H2O-H]-	level1	5.39425e+06
Malic acid	115;133;71	C4H6O5	617-48-1|6915-15-7|97-67-6	BJEPYKJPYRNKOW-UHFFFAOYSA-N	C00711	HMDB0000744	525	Fatty acids	Fatty Acids and Conjugates	Dicarboxylic acids	HERB000242;HERB000259;HERB000580;HERB001101;HERB001164;HERB001171;HERB001754;HERB001915;HERB002040;HERB002191;HERB002405;HERB002655;HERB002966;HERB003039;HERB003192;HERB003232;HERB003528;HERB003641;HERB003840;HERB004021;HERB004350;HERB004402;HERB004832;HERB004849;HERB004853;HERB004950;HERB005062;HERB005742;HERB006733;HERB000960;HERB000162;HERB001069;HERB004468	Rhizoma Imperatae;/;Fructus Xanthii sibirici;Folium Isatidis;Fructus Zizyphi Jujubae;/;/;Fructus Lycii;Fructus Choerospondiatis;Folium Nelumbinis;Rhizoma Polygoni cuspidati;Herba Capsellae;Fructus Rosae laevigatae;Herba Cichorii;flos farfarae;fructus Capsici;Aloe;Herba Portulacae;Flos Rosae Rugosae;Fructus Chaenomelis;Folium Eriobotryae;pollen typhae;Fructus Mori;fructus hippophae;Fructus Amomi;F…	3.95			133.014	61.6	0.4	NEG	[M-H]-	level1	5.97986e+06
Sorbose	203.1;119;101	C6H12O6	87-79-6	BJHIKXHVCXFQLS-OTWZMJIISA-N	C00247	HMDB0246950	6904	Carbohydrates	Saccharides	Monosaccharides	HERB005900;HERB000309;HERB001164;HERB001355;HERB004837;HERB004849;HERB004938;HERB005447;HERB006033;HERB001287;HERB004950;HERB006019	Radix Pacis quinquefolii;Rhizoma Atractylodis macrocephalae;Fructus Zizyphi Jujubae;Exocarpium Benincasae;Ramulus Mori;fructus hippophae;Rhizoma Dioscoreae;Radix Semiaquilegiae;/;Hedychium yunnanense;Fructus Corni;Rhizoma Cyperi	3.94			203.053	40	0.3	POS	[M+Na]+	level1	3.56192e+07
Glutamate	84;130.1;69	C5H9NO4	617-65-2|56-86-0|208106-41-6|25513-46-6	WHUUTDBJXJRKMK-VKHMYHEASA-N	C00025	HMDB0000148	33032	Amino acids and Peptides	Small peptides	Aminoacids	HERB000508;HERB000992;HERB001175;HERB001781;HERB002941;HERB003039;HERB003441;HERB003641;HERB004191;HERB004446;HERB004692;HERB005015;HERB005147;HERB005390;HERB005445;HERB001395;HERB002189;HERB002690;HERB006048;HERB000309;HERB000330;HERB000570;HERB001193;HERB001952;HERB002856;HERB003616;HERB003618;HERB003715;HERB004472;HERB004938;HERB004950;HERB005162;HERB005392;HERB001915;HERB005485	herba Menthae;Ficus simplicissima;Semen Sojae Praeparata;Radix Glycyrrhizae uralensis;Rhizoma Fagopyri Cymosi;Herba Cichorii;Cornu Saigae Tataricae;Herba Portulacae;Fructus Arctii lappae;Radix Rubiae;Herba Cistanches;Ageratum conyzoides;Agaricus bisporus;Radix Pseudostellariae;Herba Hyperici japonici;/;Semen Juglandis;Gallus gallus domesticus;/;Rhizoma Atractylodis macrocephalae;Rhizoma Pinelliae…	3.94			130.05	49.5	0.1	POS	[M-H2O+H]+	level1	6.80543e+06
Sucrose	365.1;203.1;185	C12H22O11	57-50-1|92004-84-7	CZMRCDWAGMRECN-UGDNZRGBSA-N	C00089	HMDB0000258	5988	Carbohydrates	Saccharides	Disaccharides	HERB000450;HERB000850;HERB002377;HERB005526;HERB000093;HERB000267;HERB000305;HERB000323;HERB000766;HERB000767;HERB000800;HERB000842;HERB000849;HERB000887;HERB000888;HERB000892;HERB000940;HERB000960;HERB001081;HERB001101;HERB001164;HERB001244;HERB001259;HERB001287;HERB001321;HERB001361;HERB001409;HERB001428;HERB001622;HERB001711;HERB001765;HERB001876;HERB002040;HERB002052;HERB002092;HERB002250;HER…	Lablab niger;Paeonia veitchii;Tadehagi triquetrum;Marsdenia tenacissima;Fritillaria unibracteata;Radix Paeoniae Alba;Radix Angelicae Dahuricae;Radix Isatidis seu Baphicacanthi;Plantago asiatica;Herba Plantaginis;Radix Paeoniae Rubra;/;Bulbus Fritillariae Cirrhosae;Radix chuanxiong；Rhizoma Chuanxiong;Dipsacus asperoides;Herba Sedi sarmentosi;Acanthopanax senticosus [Syn. Eleutherococcus senticosus…	3.94			365.106	42.7	0.6	POS	[M+Na]+	level1	6.87791e+06
Trehalose	365.1;203.1;185	C12H22O11	99-20-7	HDTRYLNUVZCQOY-LIZSDCNHSA-N	C01083	HMDB0000975	7427	Carbohydrates	Saccharides	Disaccharides	HERB002446;HERB002976	/;Radix Euphorbiae Pekinensis	3.94			365.106	42.7	0.6	POS	[M+Na]+	level1	6.87791e+06
(E)-8-hydroxy-2,6-dimethyl-oct-2-enoic acid	185.1;141.1;128	C10H18O3		CDAJACJYYZHNJA-WEVVVXLNSA-N			21630831	Fatty acids	Fatty Acids and Conjugates	Branched fatty acids			3.94			185.118	341.8	0.2	NEG	[M-H]-	level1	2.07057e+06
Isovaleric acid	101.1;100.9;73	C5H10O2	92634-50-9|503-74-2|35915-22-1	GWYFCOCPABKNJV-UHFFFAOYSA-N	C08262	HMDB0000718	10430	Fatty acids	Fatty Acids and Conjugates	Branched fatty acids	HERB005318;HERB000314;HERB000688;HERB001357;HERB001616;HERB001787;HERB001801;HERB002120;HERB002276;HERB004055;HERB004187;HERB004242;HERB004345;HERB004407;HERB004834;HERB005017;HERB005488;HERB005820;HERB006192;HERB006344;HERB006402;HERB004021	Ziziphus jujuba var. spinosa;Elsholtzia ciliata;Centranthus longiflorus ssp. longiflorus;/;Lycopersicon esculentum;Rhizoma Zingiberis;Radix seu Rhizoma rdostachyos;Delphinus delphis;Flos Carthami;Flos Gossampini;Arctium lappa;Fructus Ligustri lucidi;Humulus lupulus;Fructus Syzygii;Folium Mori;Rhizoma Zingiberis Recens;Euonymus japonicus;Citrullus vulgaris [Syn. Citrullus lanatus ];Valeriana offic…	3.94			101.061	302.2	0.5	NEG	[M-H]-	level1	2.58488e+06
H-D-Trp-OH	116.1;74;203.1	C11H12N2O2	153-94-6	QIVBCDIJIAJPQS-SECBINFHSA-N	C00525	HMDB0013609	9060	Amino acids and Peptides	Small peptides	Aminoacids	HERB000638;HERB004441;HERB004539;HERB000403;HERB000568;HERB000584;HERB000842;HERB001101;HERB001211;HERB001235;HERB001448;HERB001713;HERB001901;HERB001915;HERB002048;HERB002087;HERB002189;HERB002405;HERB004488;HERB005015;HERB000323;HERB005782;HERB006191	Radix Bupleuri;Aesculus chinensis;Herba Nerviliae;Radix Glehniae;Bombyx mori;Rhizoma Atractylodis;/;Folium Isatidis;Radix Codonopsis pilosulae;Medulla Junci;Herba Clinopodii;Herba Pteridis multifidae;/;Fructus Lycii;Coprinus atramentarius;Caulis Piperis Kadsurae；Caulis Piperis futokadsurae;Semen Juglandis;Rhizoma Polygoni cuspidati;Fagopyrum esculentum;Ageratum conyzoides;Radix Isatidis seu Baphi…	3.94			203.083	203.2	0.6	NEG	[M-H]-	level1	1.01666e+06
12-Hydroxystearic acid	299.3;298.2;62	C18H36O3	106-14-9|18417-00-0|36377-33-0|5762-36-7|27924-99-8	ULQISTXYYBZJSJ-UHFFFAOYSA-N		HMDB0061706	7789	Fatty acids	Octadecanoids	Other Octadecanoids			3.94			299.259	507.6	0	NEG	[M-H]-	level1	3.93557e+06
Octadecanedioic acid	313.2;295.2;251.2	C18H34O4	871-70-5	BNJOQKFENDDGSC-UHFFFAOYSA-N		HMDB0000782	70095	Fatty acids	Fatty Acids and Conjugates	Dicarboxylic acids			3.94			313.238	493.8	0.4	NEG	[M-H]-	level1	1.14679e+06
Vanillin	93;136;151	C8H8O3	121-33-5	MWOOGOJBHIARFG-UHFFFAOYSA-N	C00755	HMDB0012308	1183	Shikimates and Phenylpropanoids	Phenolic acids (C6-C1)	Cinnamic acids and derivatives	HERB001219;HERB004401;HERB001754;HERB000090;HERB000162;HERB000323;HERB000338;HERB000497;HERB000638;HERB000767;HERB000775;HERB000868;HERB000879;HERB000887;HERB000903;HERB001032;HERB001074;HERB001101;HERB001198;HERB001210;HERB001235;HERB001309;HERB001713;HERB001729;HERB001852;HERB001876;HERB001952;HERB002052;HERB002483;HERB002640;HERB002957;HERB003039;HERB003070;HERB003091;HERB003127;HERB003136;HER…	Taraxacum obovatum;Taraxacum mongolicum;/;Benzoinum;Radix Stemoe;Radix Isatidis seu Baphicacanthi;Herba Scutellariae barbatae;semen arecae;Radix Bupleuri;Herba Plantaginis;Pericarpium Citri Reticulatae;Fructus Meliae Toosendan;/;Radix chuanxiong；Rhizoma Chuanxiong;Cortex Tooe Sinensis;/;Herba Cirsii Japonici;Folium Isatidis;Vitex rotundifolia [Syn. Vitex trifollia var. simplicifolia ];Radix Angel…	3.94			151.04	275.3	0.4	NEG	[M-H]-	level1	2.46247e+06
Pimelic acid	97.1;100.9;159.1	C7H12O4	111-16-0	WLJVNTCWHIRURA-UHFFFAOYSA-N	C02656	HMDB0000857	385	Fatty acids	Fatty Acids and Conjugates	Dicarboxylic acids	HERB000312;HERB000432;HERB001153;HERB001931;HERB002627;HERB002830;HERB005036;HERB005076;HERB005281;HERB005368;HERB006206;HERB006310	Herba Lobeliae Chinensis;Semen Ricini;Mosla dianthera;/;Foeniculum vulgare;Perilla frutescens var. acuta [Syn. Perilla frutescens var. purpurascens ];Folium Mahoe;Anethum graveolens;Ligusticum scoticum;Orthodon formosanus;Piper nove - hollandae;Fructus Bruceae	3.94			159.066	253.6	0.6	NEG	[M-H]-	level1	1.56401e+06
N-Acetylgalactosamine	203.2;126.1;84	C8H15NO6	14131-60-3	OVRNDRQMDRJTHS-JAJWTYFOSA-N	C05021	HMDB0000853	440552	Carbohydrates	Aminosugars and aminoglycosides	Aminosugars	HERB003701;HERB006196;HERB006798	Cannabis sativa;Eriocheir sinensis;Polygala tenuifolia	3.93			204.087	49.5	0.2	POS	[M-H2O+H]+	level1	3.57632e+07
DL-Glutamic acid	84;130.1;69	C5H9NO4	617-65-2|56-86-0|25513-46-6|6893-26-1	WHUUTDBJXJRKMK-UHFFFAOYSA-N	C00302	HMDB0060475	611	Amino acids and Peptides	Small peptides	Aminoacids	HERB000508;HERB000992;HERB001175;HERB001781;HERB002941;HERB003039;HERB003441;HERB003641;HERB004191;HERB004446;HERB004692;HERB005015;HERB005147;HERB005390;HERB005445;HERB001395;HERB002189;HERB002690;HERB006048;HERB000309;HERB000330;HERB000570;HERB001193;HERB001952;HERB002856;HERB003616;HERB003618;HERB003715;HERB004472;HERB004938;HERB004950;HERB005162;HERB005392;HERB001915;HERB005485	herba Menthae;Ficus simplicissima;Semen Sojae Praeparata;Radix Glycyrrhizae uralensis;Rhizoma Fagopyri Cymosi;Herba Cichorii;Cornu Saigae Tataricae;Herba Portulacae;Fructus Arctii lappae;Radix Rubiae;Herba Cistanches;Ageratum conyzoides;Agaricus bisporus;Radix Pseudostellariae;Herba Hyperici japonici;/;Semen Juglandis;Gallus gallus domesticus;/;Rhizoma Atractylodis macrocephalae;Rhizoma Pinelliae…	3.93			130.05	49.5	0.1	POS	[M-H2O+H]+	level1	6.80543e+06
Maltose	365.1;203.1;185	C12H22O11	69-79-4	GUBGYTABKSRVRQ-DKBJLJRDSA-N	C00208	HMDB0000163	10991489	Carbohydrates	Saccharides	Disaccharides	HERB004488;HERB004004;HERB004609;HERB002135;HERB004343;HERB000745;HERB000960;HERB001711;HERB001947;HERB002859;HERB002918;HERB004446;HERB005390;HERB006280;HERB006546;HERB000802;HERB000939;HERB002714;HERB003361;HERB004209;HERB004543;HERB005442;HERB007028;HERB007029;HERB007099	Fagopyrum esculentum;Resi myrrhae;Radix Ginseng;Apium graveolens;Melilotus suaveolens;Fructus Hordei germinatus Preparata;Vinegar;Apis cerana;Fructus Setariae Germinatus;Fructus Hordei germinatus Preparata;Macrothelypteris oligophlebia;Radix Rubiae;Radix Pseudostellariae;Radix Scrophulariae;Saccharum granorum;/;Corium Erinacei Seu Hemiechianus;Caulis Millettiae;Fructus Forsythiae;Bos taurus domes…	3.93			365.106	42.7	0.6	POS	[M+Na]+	level1	6.87791e+06
Melibiose	365.1;203.1;185	C12H22O11	13299-20-2|220585-89-7	DLRVVLDZNNYCBX-CQHUIXDMSA-N	C05402	HMDB0000048	6602503	Carbohydrates	Saccharides	Disaccharides	HERB005160;HERB006875;HERB005509;HERB001171;HERB001409;HERB006598	Menyanthes trifoliata;Crocus sativus;Herba Acalyphae;/;Cortex Eucommiae;Murraya koenigii	3.93			365.106	42.7	0.6	POS	[M+Na]+	level1	6.87791e+06
1-phenylbutane-1,3-dione	105;163.1;106	C10H10O2	93-91-4	CVBUKMMMRLOKQR-UHFFFAOYSA-N			7166	Shikimates and Phenylpropanoids			HERB002052;HERB002563;HERB005762;HERB000409;HERB004029	Ramulus Euonymi;Radix Scutellariae;Schisandra chinensis;/;Semen Oroxyli	3.93			163.075	455.8	1	POS	[M+H]+	level1	7.3824e+07
6-(Dimethylamino)purine	164.1;163;123	C7H9N5	938-55-6	BVIAOQMSVZHOJM-UHFFFAOYSA-N		HMDB0000473	3134	Alkaloids	Pseudoalkaloids	Purine alkaloids			3.93			164.093	212.1	0.2	POS	[M+H]+	level1	1.40249e+06
Isopimaric acid	79;301.2;301.1	C20H30O2	5835-26-7	MXYATHGRPJZBNA-KRFUXDQASA-N		HMDB0036811	442048	Terpenoids	Diterpenoids	Pimarane and Isopimarane diterpenoids	HERB000192;HERB000403;HERB000432;HERB000614;HERB000734;HERB002817;HERB005259;HERB005287;HERB005359;HERB006290;HERB000070;HERB000281;HERB000397;HERB001404	Bulbus Lilii ;Radix Glehniae;Semen Ricini;Cacumen et Folium Biotae;Pinus palustris;Dracaena cochinchinensis;Lignum Pini Nodi;Styrax;Cephalotaxus wilsoniana;Sanguis Draconis;Juniperus conferta;Radix Pulsatillae;Thuja occidentalis;Juniperus rigida	3.93			301.217	540.1	0	NEG	[M-H]-	level1	2.41589e+06
Caproic acid	115.1;73;99.9	C6H12O2	67762-36-1|56279-38-0|70248-25-8|68603-84-9|142-62-1	FUZZWVXGSFPDMH-UHFFFAOYSA-N	C01585	HMDB0000535	8892	Fatty acids	Fatty Acids and Conjugates	Branched fatty acids	HERB004433;HERB005899;HERB003436;HERB004021;HERB005858	Eucheuma muricatum;Pyrus communis;Polyalthia nemoralis;Fructus Chaenomelis;Thlaspi arvense	3.93			115.076	362.7	0.5	NEG	[M-H]-	level1	8.84283e+06
Benzoic acid	121;62;94	C7H6O2	65-85-0	WPYMKLBDIGXBTP-UHFFFAOYSA-N	C00180	HMDB0001870	243	Shikimates and Phenylpropanoids	Phenolic acids (C6-C1)	Simple phenolic acids	HERB004401;HERB000090;HERB000162;HERB000267;HERB000285;HERB000323;HERB000338;HERB000508;HERB000570;HERB000767;HERB000800;HERB001101;HERB001171;HERB001305;HERB001924;HERB002052;HERB002062;HERB002094;HERB002191;HERB002194;HERB002424;HERB002563;HERB002679;HERB002926;HERB003070;HERB003153;HERB003156;HERB003439;HERB003638;HERB003658;HERB003851;HERB004013;HERB004021;HERB004029;HERB004055;HERB004107;HER…	Taraxacum mongolicum;Benzoinum;Radix Stemoe;Radix Paeoniae Alba;Radix cynchi atrati;Radix Isatidis seu Baphicacanthi;Herba Scutellariae barbatae;herba Menthae;/;Herba Plantaginis;Radix Paeoniae Rubra;Folium Isatidis;/;Caulis Erycibes;Ramulus Uncariae cum Uncis;Ramulus Euonymi;Ramulus Cinmomi;Spora Lygodii;Folium Nelumbinis;Fructus Chebulae;Pericarpium Zanthoxyli;Radix Scutellariae;Fructus Tribuli…	3.93			121.03	320.5	0.6	NEG	[M-H]-	level1	9.25415e+06
D-Aspartic acid	88;89;132	C4H7NO4	1783-96-6	CKLJMWTZIZZHCS-UWTATZPHSA-N	C00402	HMDB0006483	83887	Amino acids and Peptides	Small peptides	Aminoacids	HERB000309;HERB000330;HERB001164;HERB001193;HERB001952;HERB002856;HERB003616;HERB003618;HERB004191;HERB004472;HERB004938;HERB004950;HERB005392;HERB004837;HERB002189;HERB004488;HERB006048;HERB000331;HERB000992;HERB001395;HERB001901;HERB001985;HERB002044;HERB002045;HERB002534;HERB002690;HERB002804;HERB003165;HERB003441;HERB003979;HERB004446;HERB004692;HERB004909;HERB005015;HERB005147;HERB005183;HER…	Rhizoma Atractylodis macrocephalae;Rhizoma Pinelliae;Fructus Zizyphi Jujubae;Radix Salviae liguliobae;/;/;Herba Humuli Scandentis;Semen Phaseoli Radiati;Fructus Arctii lappae;Semen Euryales;Rhizoma Dioscoreae;Fructus Corni;Lignum Santaii Albi;Ramulus Mori;Semen Juglandis;Fagopyrum esculentum;/;Massa Fermentata Rhizpma Pinelliae;Ficus simplicissima;/;/;Rhizoma Dryopteris crassirhizomae;Plastrum Te…	3.93			132.03	41.5	0	NEG	[M-H]-	level1	881831
3,4-Dimethylbenzoic acid	149.1;105.1;107	C9H10O2	619-04-5	OPVAJFQBSDUNQA-UHFFFAOYSA-N		HMDB0002237	12073	Shikimates and Phenylpropanoids	Phenolic acids (C6-C1)	Simple phenolic acids	HERB004042;HERB004059;HERB004783	/;Actinidia polygama;Radix Notoginseng	3.92			149.061	380.1	0.3	NEG	[M-H]-	level1	717232
Pyroglutamic acid	128;81;85	C5H7NO3	98-79-3	ODHCTXKNWHHXJC-VKHMYHEASA-N	C01879	HMDB0000267	7405	Amino acids and Peptides	Small peptides	Aminoacids	HERB001101;HERB004516;HERB005118;HERB000692;HERB001914;HERB002655;HERB003497;HERB003687;HERB003985;HERB006010;HERB004832	Folium Isatidis;Indigo turalis;Radix Rehmanniae Preparata;Ceratonia siliqua;Lycium chinense;Herba Capsellae;Phyllanthus reticulatus;Rheum maximowiczii;Agaricus campestris;Geum urbanum;Fructus Mori	3.92			128.035	62.5	0.4	NEG	[M-H]-	level1	6.82775e+06
3-hydroxybenzaldehyde	121;62;94	C7H6O2	100-83-4	IAVREABSGIHHMO-UHFFFAOYSA-N	C03067		101	Shikimates and Phenylpropanoids	Phenolic acids (C6-C1)	Shikimic acids and derivatives	HERB001808;HERB002062;HERB001263	Salvia przewalskii;Ramulus Cinmomi;Marchantia polymorpha	3.92			121.029	267.8	0.4	NEG	[M-H]-	level1	4.40807e+06
Myristoleic acid	225.2;207.2;83.1	C14H26O2	544-64-9	YWWVWXASSLXJHU-WAYWQWQTSA-N	C08322	HMDB0002000	5281119	Fatty acids	Fatty Acids and Conjugates	Unsaturated fatty acids	HERB005894;HERB000497;HERB000508;HERB001016;HERB002135;HERB002617;HERB002831;HERB003369;HERB003407;HERB003924;HERB004093;HERB004250;HERB004693;HERB004837;HERB006209;HERB006851;HERB007091	Herba Asari;semen arecae;herba Menthae;Alpinia speciosa;Apium graveolens;/;Perilla frutescens var. acuta [Syn. Perilla frutescens var. purpurascens ];Stamen Nelumbinis;Asarum heterotropoides var. mandshuricum;/;/;Pastinaca sativa;Semen Myristicae;Ramulus Mori;Conioselinum vaginatum;Cinnamomum glanduliferum;Petroselinum crispum	3.92			225.186	517.6	0.2	NEG	[M-H]-	level1	3.93132e+06
Saururin A	357.1;235.1;121	C20H22O6	389573-12-0	INGQRUQCHRFZGR-UHFFFAOYSA-N			75277304	Shikimates and Phenylpropanoids	Lignans	Dibenzylbutane lignans			3.92			357.135	421.5	0.4	NEG	[M-H]-	level1	2.18755e+06
2-(1-carboxyethyl)-5-methyl-cyclopentanecarboxylic acid	155.1;199.1;137.1	C10H16O4	32603-11-5	OIFCPZGZZQQDNO-UHFFFAOYSA-N		HMDB0034971	15560389	Amino acids and Peptides	Small peptides	Aminoacids			3.92			199.098	324.4	0.7	NEG	[M-H]-	level1	1.6977e+06
Phenylalanine	147;164.1;72	C9H11NO2	150-30-1|63-91-2	COLNVLDHVKWLRT-QMMMGPOBSA-N	C00079	HMDB0000159	6140	Amino acids and Peptides	Small peptides	Aminoacids	HERB002276;HERB000162;HERB000330;HERB000497;HERB000508;HERB000853;HERB000881;HERB000992;HERB001175;HERB001211;HERB001235;HERB001783;HERB002044;HERB002045;HERB002189;HERB003441;HERB003851;HERB004184;HERB004488;HERB004551;HERB004692;HERB004864;HERB005289;HERB006820;HERB006993;HERB001885	Flos Carthami;Radix Stemoe;Rhizoma Pinelliae;semen arecae;herba Menthae;Codonopsis tangshen;Radix Aconiti;Ficus simplicissima;Semen Sojae Praeparata;Radix Codonopsis pilosulae;Medulla Junci;Rehmannia glutinosa [Syn. Rehmannia glutinosa f. huechingensis];Plastrum Testudinis;Colla carapacis et plastri testudinis;Semen Juglandis;Cornu Saigae Tataricae;Flos Mume;Lycium barbarum;Fagopyrum esculentum;C…	3.92			164.072	101.7	0.4	NEG	[M-H]-	level1	4.43607e+06
N-Methylglutamic acid	58;55;83	C6H11NO4	35989-16-3	XLBVNMSMFQMKEY-BYPYZUCNSA-N	C01046	HMDB0062660	439377	Amino acids and Peptides	Small peptides	Aminoacids			3.92			142.051	49.6	0.3	NEG	[M-H2O-H]-	level1	7.42193e+06
Aspartate	88;89;132	C4H7NO4	1783-96-6|617-45-8|6899-03-2|56-84-8	CKLJMWTZIZZHCS-UHFFFAOYSA-N	C16433	HMDB0062186	424	Amino acids and Peptides	Small peptides	Aminoacids	HERB000309;HERB000330;HERB001164;HERB001193;HERB001952;HERB002856;HERB003616;HERB003618;HERB004191;HERB004472;HERB004938;HERB004950;HERB005392;HERB004837;HERB002189;HERB004488;HERB006048;HERB000331;HERB000992;HERB001395;HERB001901;HERB001985;HERB002044;HERB002045;HERB002534;HERB002690;HERB002804;HERB003165;HERB003441;HERB003979;HERB004446;HERB004692;HERB004909;HERB005015;HERB005147;HERB005183;HER…	Rhizoma Atractylodis macrocephalae;Rhizoma Pinelliae;Fructus Zizyphi Jujubae;Radix Salviae liguliobae;/;/;Herba Humuli Scandentis;Semen Phaseoli Radiati;Fructus Arctii lappae;Semen Euryales;Rhizoma Dioscoreae;Fructus Corni;Lignum Santaii Albi;Ramulus Mori;Semen Juglandis;Fagopyrum esculentum;/;Massa Fermentata Rhizpma Pinelliae;Ficus simplicissima;/;/;Rhizoma Dryopteris crassirhizomae;Plastrum Te…	3.91			132.03	41.5	0	NEG	[M-H]-	level1	881831
9-Oxooctadecanoic acid	297.2;62;212	C18H34O3	4114-74-3	KNYQSFOUGYMRDE-UHFFFAOYSA-N		HMDB0030979	3083831	Fatty acids	Fatty Acids and Conjugates	Other Octadecanoids			3.91			297.243	517.1	0.2	NEG	[M-H]-	level1	3.113e+06
3-Hydroxybenzoic acid	137;93;109	C7H6O3	99-06-9	IJFXRHURBJZNAO-UHFFFAOYSA-N	C00587	HMDB0002466	7420	Shikimates and Phenylpropanoids	Phenolic acids (C6-C1)	Simple phenolic acids	HERB003359;HERB004068;HERB003361;HERB003528;HERB004402;HERB005451;HERB005732;HERB006146;HERB006575	/;Herba Equiseti Hiemalis;Fructus Forsythiae;Aloe;pollen typhae;Gastrodia elata;Trogopterus xanthipes, Pteromys volans;Piptanthus nanus;Urtica dioica	3.91			137.024	249.8	0.4	NEG	[M-H]-	level1	2.64037e+06
Isocitric acid	111;85;67	C6H8O7	320-77-4	ODBLHEXUDAPZAU-UHFFFAOYSA-N	C00311	HMDB0000193	1198	Fatty acids	Fatty Acids and Conjugates	Dicarboxylic acids	HERB004609;HERB004004;HERB006233	Radix Ginseng;Resi myrrhae;Cimicifuga dahurica	3.91			173.009	62.9	0.2	NEG	[M-H2O-H]-	level1	9.77377e+06
Oleamide	282.3;83.1;97.1	C18H35NO	301-02-0	FATBGEAMYMYZAF-KTKRTIGZSA-N	C19670	HMDB0002117	5283387	Fatty acids	Fatty amides	Primary amides	HERB000323;HERB000800;HERB001901;HERB001924;HERB002062;HERB002856;HERB003582;HERB004950;HERB005036;HERB005782;HERB002168;HERB005680;HERB006340	Radix Isatidis seu Baphicacanthi;Radix Paeoniae Rubra;/;Ramulus Uncariae cum Uncis;Ramulus Cinmomi;/;Fructus Momordicae;Fructus Corni;Folium Mahoe;Fructus Evodiae;/;Crinum asiaticum var. sinicum;Crinum asiaticum	3.9			282.279	543.3	1.3	POS	[M+H]+	level1	2.83324e+09
Proline	74.1;116.1;99	C5H9NO2	344-25-2	ONIBWKKTOPOVIA-SCSAIBSYSA-N	C16435	HMDB0003411	8988	Amino acids and Peptides	Small peptides	Aminoacids	HERB000162;HERB000330;HERB000992;HERB002111;HERB002189;HERB003441;HERB003506;HERB004692;HERB005015;HERB005147;HERB000309;HERB001164;HERB001193;HERB001952;HERB002560;HERB003618;HERB004191;HERB004472;HERB004834;HERB004849;HERB004938;HERB004950;HERB005392;HERB005485	Radix Stemoe;Rhizoma Pinelliae;Ficus simplicissima;Holothuria leucospilota;Semen Juglandis;Cornu Saigae Tataricae;Penis Cervi;Herba Cistanches;Ageratum conyzoides;Agaricus bisporus;Rhizoma Atractylodis macrocephalae;Fructus Zizyphi Jujubae;Radix Salviae liguliobae;/;Radix Astragali;Semen Phaseoli Radiati;Fructus Arctii lappae;Semen Euryales;Folium Mori;fructus hippophae;Rhizoma Dioscoreae;Fructus…	3.9			116.071	45.4	0.1	POS	[M+H]+	level1	5.33598e+06
Tropolone	121;62;94	C7H6O2	533-75-5	MDYOLVRUBBJPFM-UHFFFAOYSA-N		HMDB0259299	10789	Shikimates and Phenylpropanoids			HERB002772;HERB004873	Nicandra physaloides;Juniperus taiwaniana	3.9			121.03	320.5	0.6	NEG	[M-H]-	level1	9.25415e+06
cis-​9,​10-​Epoxystearic acid	279.2;196.9;232.3	C18H34O3	2443-39-2	IMYZYCNQZDBZBQ-UHFFFAOYSA-N	C19418	HMDB0247617	15868	Fatty acids	Octadecanoids	Other Octadecanoids			3.9			279.233	451.2	0.4	NEG	[M-H2O-H]-	level1	7.09475e+06
2-Methylcaproic acid	129.1;128;85	C7H14O2	4536-23-6|104490-70-2	CVKMFSAVYPAZTQ-UHFFFAOYSA-N		HMDB0031594	20653	Fatty acids	Fatty Acids and Conjugates	Branched fatty acids	HERB005710;HERB004316	Ficus carica;Semen Sterculiae Lychnophorae	3.9			129.092	398	0.4	NEG	[M-H]-	level1	5.18406e+06
trans-2-Octenoic acid	59;141.1;141	C8H14O2	1470-50-4|1871-67-6	CWMPPVPFLSZGCY-VOTSOKGWSA-N		HMDB0001568	5282714	Fatty acids	Fatty Acids and Conjugates	Unsaturated fatty acids	HERB000472;HERB000638;HERB002369;HERB002644;HERB002983;HERB006053	Herba Polygoni Avicularis;Radix Bupleuri;/;Agastache rugosus;Herba Schizonepetae;Lentinus edodes	3.9			141.092	397.5	0.1	NEG	[M-H]-	level1	1.12203e+06
Phthalic acid	121;164.8;165	C8H6O4	88-99-3	XNGIFLGASWRNHJ-UHFFFAOYSA-N	C01606	HMDB0002107	1017	Shikimates and Phenylpropanoids	Phenolic acids (C6-C1)	Simple phenolic acids	HERB000879;HERB001210;HERB004407;HERB005526;HERB002209;HERB003153;HERB003174;HERB005825;HERB007079;HERB001076	/;Radix Angelicae sinensis;Fructus Syzygii;Marsdenia tenacissima;Semen Glycine Max;/;Semen armeniacae amarum;Cacumen Tamaricis;Herba Sarcatidrae;Herba Cirsii Japonici	3.9			165.019	245	0.4	NEG	[M-H]-	level1	5.11724e+06
Citric acid	111;93;85	C6H8O7	60267-61-0|77-92-9	KRKNYBCHXYNGOX-UHFFFAOYSA-N	C00158	HMDB0000094	311	Fatty acids	Fatty Acids and Conjugates	Hydroxy fatty acids	HERB000134;HERB000162;HERB000244;HERB000249;HERB000259;HERB000309;HERB000960;HERB000973;HERB001069;HERB001101;HERB001171;HERB001754;HERB001765;HERB001781;HERB001806;HERB001901;HERB001915;HERB002040;HERB002191;HERB002250;HERB002405;HERB002407;HERB002941;HERB002966;HERB003039;HERB003055;HERB003205;HERB003232;HERB003250;HERB003528;HERB003641;HERB003741;HERB003837;HERB003840;HERB004004;HERB004021;HER…	/;Radix Stemoe;Imperata cylindrica var. major;Prunus mume;/;Rhizoma Atractylodis macrocephalae;Vinegar;Hippophae rhamnoides;Radix et Rhizoma Rhei;Folium Isatidis;/;/;Poria;Radix Glycyrrhizae uralensis;Radix Kansui;/;Fructus Lycii;Fructus Choerospondiatis;Folium Nelumbinis;Herba Fragariae;Rhizoma Polygoni cuspidati;Polygonum cuspidatum;Rhizoma Fagopyri Cymosi;Fructus Rosae laevigatae;Herba Cichori…	3.9			173.009	83.6	0.4	NEG	[M-H2O-H]-	level1	3.83305e+06
Tryptophan	116.1;74;203.1	C11H12N2O2	54-12-6|73-22-3	QIVBCDIJIAJPQS-VIFPVBQESA-N	C00806	HMDB0000929	6305	Amino acids and Peptides	Small peptides	Aminoacids	HERB000638;HERB004441;HERB004539;HERB000403;HERB000568;HERB000584;HERB000842;HERB001101;HERB001211;HERB001235;HERB001448;HERB001713;HERB001901;HERB001915;HERB002048;HERB002087;HERB002189;HERB002405;HERB004488;HERB005015;HERB000323;HERB005782;HERB006191	Radix Bupleuri;Aesculus chinensis;Herba Nerviliae;Radix Glehniae;Bombyx mori;Rhizoma Atractylodis;/;Folium Isatidis;Radix Codonopsis pilosulae;Medulla Junci;Herba Clinopodii;Herba Pteridis multifidae;/;Fructus Lycii;Coprinus atramentarius;Caulis Piperis Kadsurae；Caulis Piperis futokadsurae;Semen Juglandis;Rhizoma Polygoni cuspidati;Fagopyrum esculentum;Ageratum conyzoides;Radix Isatidis seu Baphi…	3.89			203.083	203.2	0.6	NEG	[M-H]-	level1	1.01666e+06
Terephthalic-Acid	121;164.8;165	C8H6O4	211863-90-0|100-21-0	KKEYFWRCBNTPAC-UHFFFAOYSA-N	C06337	HMDB0002428	7489	Shikimates and Phenylpropanoids	Phenolic acids (C6-C1)	Simple phenolic acids	HERB006232	Bupleurum sibiricum	3.89			165.019	245	0.4	NEG	[M-H]-	level1	5.11724e+06
(E,9S,12S,13S)-9,12,13-trihydroxyoctadec-10-enoic acid	329.2;211.1;229.1	C18H34O5	97134-11-7	MDIUMSLCYIJBQC-MVFSOIOZSA-N	C14833	HMDB0004708	9858729	Fatty acids	Octadecanoids	Other Octadecanoids	HERB003068;HERB007208	Rostellularia procumbens [Syn. Justicia procumbens];/	3.89			329.234	391.4	1	NEG	[M-H]-	level1	2.99493e+06
LPC(16:0)	184.1;104.1;496.3	C24H50NO7P	17364-16-8|97281-36-2	ASWBNKHCZGQVJV-HSZRJFAPSA-N		HMDB0010382	460602	Fatty acids	Glycerophospholipids	Glycerophosphocholines	HERB005900	Radix Pacis quinquefolii	3.88			496.34	510	0.4	POS	[M+H]+	level1	1.23992e+07
Monobutyl phthalate	165.1;222.1;58.1	C12H14O4	131-70-4|34-74-2	YZBOVSFWWNVKRJ-UHFFFAOYSA-N		HMDB0013247	8575	Shikimates and Phenylpropanoids	Phenolic acids (C6-C1)	Shikimic acids and derivatives	HERB002983;HERB003582;HERB003658;HERB005471;HERB006718	Herba Schizonepetae;Fructus Momordicae;Herba Ephedrae;/;Radix Curcumae	3.88			223.096	384.5	1	POS	[M+H]+	level1	1.17349e+06
17-ODYA	279.2	C18H32O2	34450-18-5	DZIILFGADWDKMF-UHFFFAOYSA-N		HMDB0244776	1449				HERB002131	Herba Ecliptae Prostratae	3.88			279.233	546.5	0.2	NEG	[M-H]-	level1	1.87982e+07
Isocaproic acid	115.1;73;99.9	C6H12O2	646-07-1	FGKJLKRYENPLQH-UHFFFAOYSA-N	C21399	HMDB0000689	12587	Fatty acids	Fatty Acids and Conjugates	Branched fatty acids			3.88			115.076	362.7	0.5	NEG	[M-H]-	level1	8.84283e+06
(E)-9,12,13-trihydroxyoctadec-10-enoic acid	329.2;211.1;229.1	C18H34O5	97134-11-7|29907-56-0	MDIUMSLCYIJBQC-BUHFOSPRSA-N		HMDB0038555	5282966	Fatty acids	Octadecanoids	Other Octadecanoids	HERB003068;HERB007208	Rostellularia procumbens [Syn. Justicia procumbens];/	3.88			329.234	391.4	1	NEG	[M-H]-	level1	2.99493e+06
Pyruvate	87;43;41	C3H4O3	127-17-3	LCTONWCANYUPML-UHFFFAOYSA-N	C00022	HMDB0000243	1060	Fatty acids	Fatty Acids and Conjugates	Oxo fatty acids	HERB002655;HERB003232;HERB004402;HERB006539;HERB001704;HERB002273;HERB002614;HERB002685;HERB003039;HERB003205;HERB003253;HERB003549;HERB004004;HERB004372;HERB004609;HERB005176;HERB005414;HERB005614;HERB006622;HERB007232;HERB007263	Herba Capsellae;fructus Capsici;pollen typhae;Erigeron annuus;Delonix regia;Capsicum annuum;Cicer arietinum;Pterocladia tenuis;Herba Cichorii;Typha latifolia;Trigonella caerulea;herba pyrolae chinensis;Resi myrrhae;Malus pumila;Radix Ginseng;Polygonum hydropiper;Polygonum persicaria;Pisum sativum;Melia indica;Bauhinia purpurea;Oxalis corniculata [Syn. Oxalis repens]	3.88			87.0087	62.5	0	NEG	[M-H]-	level1	1.52702e+07
Guanosine-5'-monophosphate	79;211;362.1	C10H14N5O8P	29593-02-0|128952-18-1|85-32-5	RQFCJASXJCIDSX-UUOKFMHZSA-N	C00144	HMDB0001397	6804	Carbohydrates	Nucleosides	Purine nucleos(t)ides	HERB006860	Polysaccharidum Versicolor	3.88			362.051	96.4	0.2	NEG	[M-H]-	level1	1.67309e+06
Palmitamide	256.3;88.1;102.1	C16H33NO	629-54-9	HSEMFIZWXHQJAE-UHFFFAOYSA-N		HMDB0012273	69421	Fatty acids	Fatty amides	Primary amides	HERB000323;HERB000330;HERB000638;HERB004092;HERB004950;HERB005782;HERB002960;HERB000220;HERB006044	Radix Isatidis seu Baphicacanthi;Rhizoma Pinelliae;Radix Bupleuri;Semen Cucurbitae moschatae;Fructus Corni;Fructus Evodiae;Craibiodendron yunnanese;Bombyx mori;Casimiroa edulis	3.87			256.263	539.5	1.4	POS	[M+H]+	level1	1.22113e+09
Lactate	89;43;59	C3H6O3	50-21-5|26100-51-6|598-82-3	JVTAAEKCZFNVCJ-UHFFFAOYSA-N	C01432	HMDB0144295	612	Fatty acids	Fatty Acids and Conjugates	Hydroxy fatty acids	HERB001069;HERB004402;HERB004834;HERB006733;HERB000960;HERB002962;HERB003205;HERB003516;HERB003528;HERB003757;HERB002914;HERB004853	Radix et Rhizoma Rhei;pollen typhae;Folium Mori;Stigma Maydis;Vinegar;Flos Lonicerae;Typha latifolia;/;Aloe;Digitalis purpurea;/;Fructus Amomi	3.87			89.0244	49.6	0.2	NEG	[M-H]-	level1	7.0702e+07
Cyclic N-Acetyl-D-mannosamine	203.2;126.1;84	C8H15NO6	3615-17-6|1398-61-4	OVRNDRQMDRJTHS-UHFFFAOYSA-N	C02711	HMDB0248228	899	Carbohydrates	Aminosugars and aminoglycosides	Aminosugars	HERB003701;HERB006196;HERB006798	Cannabis sativa;Eriocheir sinensis;Polygala tenuifolia	3.86			204.087	49.5	0.2	POS	[M-H2O+H]+	level1	3.57632e+07
2,2'-Iminodiacetic acid	88;89;132	C4H7NO4	142-73-4	NBZBKCUXIYYUSX-UHFFFAOYSA-N	C19911	HMDB0011753	8897	Amino acids and Peptides	Small peptides	Aminoacids			3.86			132.03	41.5	0	NEG	[M-H]-	level1	881831
4-Hydroxybenzoic acid	137;93;109	C7H6O3	99-96-7	FJKROLUGYXJWQN-UHFFFAOYSA-N	C00156	HMDB0000500	135	Shikimates and Phenylpropanoids	Phenolic acids (C6-C1)	Simple phenolic acids	HERB000244;HERB001702;HERB001713;HERB001754;HERB002713;HERB003743;HERB004387;HERB005099;HERB004401;HERB003070;HERB003725;HERB007240;HERB000094;HERB000305;HERB000312;HERB000850;HERB001019;HERB001249;HERB001508;HERB001591;HERB001695;HERB001797;HERB001892;HERB001975;HERB002181;HERB002263;HERB002279;HERB002377;HERB002438;HERB002686;HERB002905;HERB002910;HERB002988;HERB003221;HERB003361;HERB003505;HER…	Imperata cylindrica var. major;Nidus Vespae;Herba Pteridis multifidae;/;herba centellae;Mangifera indica;Fructus Psoraleae Corylifoliae;Diospyros kaki;Taraxacum mongolicum;Semen Cassiae;Fructus Viticis;Echinacea purpurea;Uvaria chamae;Radix Angelicae Dahuricae;Herba Lobeliae Chinensis;Paeonia veitchii;Plantago major;Cortex Lycii Radicis;Paeonia emodi;Drymaria diandra [Syn. Drymaria cordata ssp. d…	3.86			137.024	249.8	0.4	NEG	[M-H]-	level1	2.64037e+06
Hexadecanedioic acid	285.2;267.2;284.3	C16H30O4	505-54-4	QQHJDPROMQRDLA-UHFFFAOYSA-N	C19615	HMDB0000672	10459	Fatty acids	Fatty Acids and Conjugates	Dicarboxylic acids	HERB000182;HERB000903;HERB003153	Rhizoma Typhonii;Cortex Tooe Sinensis;/	3.86			285.207	459.5	0.5	NEG	[M-H]-	level1	1.23118e+06
Stearamide	284.3;88.1;102.1	C18H37NO	124-26-5	LYRFLYHAGKPMFH-UHFFFAOYSA-N	C13846	HMDB0034146	31292	Fatty acids	Fatty amides	Primary amides	HERB000220;HERB004950;HERB005782	Bombyx mori;Fructus Corni;Fructus Evodiae	3.84			284.295	565	1.2	POS	[M+H]+	level1	5.05257e+08
Succinic Acid	116.9;73;99.9	C4H6O4	110-15-6	KDYFGRWQOYBRFD-UHFFFAOYSA-N	C00042	HMDB0000254	1110	Fatty acids	Fatty Acids and Conjugates	Dicarboxylic acids	HERB002168;HERB002714;HERB000134;HERB000162;HERB000182;HERB000208;HERB000259;HERB000264;HERB000285;HERB000305;HERB000309;HERB000312;HERB000323;HERB000330;HERB000580;HERB000770;HERB000872;HERB000879;HERB000960;HERB000973;HERB001069;HERB001101;HERB001193;HERB001210;HERB001259;HERB001612;HERB001783;HERB002040;HERB002094;HERB002191;HERB002205;HERB002276;HERB002309;HERB002365;HERB002369;HERB002370;HER…	/;Caulis Millettiae;/;Radix Stemoe;Rhizoma Typhonii;Herba Hedyotis Diffusae;/;Thesium chinense;Radix cynchi atrati;Radix Angelicae Dahuricae;Rhizoma Atractylodis macrocephalae;Herba Lobeliae Chinensis;Radix Isatidis seu Baphicacanthi;Rhizoma Pinelliae;Fructus Xanthii sibirici;Semen Plantaginis;Radix Cyathulae;/;Vinegar;Hippophae rhamnoides;Radix et Rhizoma Rhei;Folium Isatidis;Radix Salviae ligul…	3.84			117.019	66.2	0.3	NEG	[M-H]-	level1	5.65478e+06
(Z)-9,10,11-trihydroxyoctadec-12-enoic acid	329.2;211.1;229.1	C18H34O5		JHGVFGJXFVIYSM-XFXZXTDPSA-N			75536014	Fatty acids	Octadecanoids	Other Octadecanoids	HERB003953		3.83			329.234	391.4	1	NEG	[M-H]-	level1	2.99493e+06
3,5-Di-tert-butylphenol	205.2;162.9	C14H22O	1138-52-9	ZDWSNKPLZUXBPE-UHFFFAOYSA-N			70825	Shikimates and Phenylpropanoids			HERB000777;HERB005767	Lignum Aquilariae Resitum;Radix Linderae	3.83			205.16	492.8	0.2	NEG	[M-H]-	level1	1.86371e+07
2-Methylbenzoic acid	135;91.1;134.9	C8H8O2	118-90-1|25567-10-6	ZWLPBLYKEWSWPD-UHFFFAOYSA-N	C07215	HMDB0002340	8373	Shikimates and Phenylpropanoids	Phenolic acids (C6-C1)	Simple phenolic acids			3.83			135.045	357.8	0.5	NEG	[M-H]-	level1	4.13278e+06
Ketoleucine	128;129.1;85	C6H10O3	816-66-0	BKAJNAXTPSGJCU-UHFFFAOYSA-N	C00233	HMDB0000695	70	Fatty acids	Fatty Acids and Conjugates	Oxo fatty acids			3.82			129.056	236.3	0.3	NEG	[M-H]-	level1	1.24077e+07
Methylmalonic acid	116.9;73;99.9	C4H6O4	1215348-94-9|516-05-2	ZIYVHBGGAOATLY-UHFFFAOYSA-N	C02170	HMDB0000202	487	Fatty acids	Fatty Acids and Conjugates	Dicarboxylic acids			3.81			117.019	66.2	0.3	NEG	[M-H]-	level1	5.65478e+06
5-Hydroxymethylfurfural	125;124;69	C6H6O3	67-47-0	NOEGNKMFWQHSLB-UHFFFAOYSA-N	C11101	HMDB0034355	237332	Polyketides	Cyclic polyketides	Furans	HERB003653;HERB005318;HERB000439;HERB000702;HERB005287;HERB006280;HERB004468;HERB000371;HERB000602;HERB000881;HERB001171;HERB001211;HERB001409;HERB001942;HERB002655;HERB004388;HERB005118;HERB005452;HERB000241;HERB000835;HERB000836;HERB001679;HERB002263;HERB003039;HERB003507;HERB004102;HERB004832;HERB005030;HERB000242;HERB000312;HERB000323;HERB000330;HERB000409;HERB000775;HERB000868;HERB001806;HER…	Jatropha curcas;Ziziphus jujuba var. spinosa;Dioscorea hypoglauca [Syn. Dioscorea collettii var. hypoglauca];Rhizoma Acori graminei;Styrax;Radix Scrophulariae;Rhizoma Homalomee occultae;Atractylodes chinensis;Phlomis umbrosa;Radix Aconiti;/;Radix Codonopsis pilosulae;Cortex Eucommiae;Rhizoma Dryriae;Herba Capsellae;Cassia fistula;Radix Rehmanniae Preparata;Asparagus cochinchinensis [Syn. Asparagu…	3.81			125.025	154.6	0.6	NEG	[M-H]-	level1	1.46891e+06
1,10-dihydroxy-9-(hydroxymethyl)-1,2,6a,6b,9,12a-hexamethyl-2,3,4,5,6,6a,7,8,8a,10,11,12,13,14b-tetradecahydropicene-4a-carboxylic acid	468.3;469.3;74	C30H48O5		YLHQFGOOMKJFLP-UHFFFAOYSA-N		HMDB0257316	12315074	Terpenoids	Triterpenoids	Ursane and Taraxastane triterpenoids	HERB000134;HERB005039;HERB005099;HERB003000;HERB003626;HERB004093;HERB004468;HERB005228	/;Calyx Kaki;Diospyros kaki;Ilex rotunda;Mallotus philippinensis;/;Rhizoma Homalomee occultae;Folium Llicis Chinensis	3.8			469.331	417.1	2.7	NEG	[M-H2O-H]-	level1	2.4474e+06
2-Hydroxyhexanedioic acid	80;71;55	C6H10O5	18294-85-4	OTTXIFWBPRRYOG-UHFFFAOYSA-N	C02360	HMDB0000321	193530	Fatty acids	Fatty Acids and Conjugates	Dicarboxylic acids			3.8			143.035	78.5	0.2	NEG	[M-H2O-H]-	level1	1.12957e+07
myo-Inositol	179.1;161;59	C6H12O6	6917-35-7|488-59-5|87-89-8|488-54-0|488-58-4|643-12-9|576-63-6|551-72-4|488-55-1|643-10-7|38876-99-2	CDAISMWEOUEBRE-UHFFFAOYSA-N	C00137	HMDB0000211	892	Carbohydrates	Polyols	Cyclitols			3.79			179.056	55.7	0.2	NEG	[M-H]-	level1	1.43978e+07
Citramalic acid	66.9;146.9;147	C5H8O5	2306-22-1|597-44-4	XFTRTWQBIOMVPK-UHFFFAOYSA-N	C00815	HMDB0000426	1081	Fatty acids	Fatty Acids and Conjugates	Hydroxy fatty acids			3.78			147.03	62.5	0	NEG	[M-H]-	level1	4.78245e+06
2-hydroxy-3-methoxy-benzaldehyde	93;136;151	C8H8O3	148-53-8	JJVNINGBHGBWJH-UHFFFAOYSA-N			8991	Shikimates and Phenylpropanoids	Phenylpropanoids (C6-C3)	Cinnamic acids and derivatives			3.77			151.04	275.3	0.4	NEG	[M-H]-	level1	2.46247e+06
Propionic acid	73;73;45	C3H6O2	68937-68-8|68990-37-4|90990-11-7|79-09-4	XBDQKXXYIPTUBI-UHFFFAOYSA-N	C00163	HMDB0000237	1032	Fatty acids	Fatty Acids and Conjugates	Branched fatty acids	HERB000186;HERB002209;HERB002700;HERB003573;HERB004191;HERB004834;HERB007111;HERB003072;HERB005742;HERB000161;HERB004021;HERB004242;HERB005017	Semen Ginkgo;Semen Glycine Max;/;/;Fructus Arctii lappae;Folium Mori;Succus Bambusae;/;Fructus Mume;Semen Lablab Album;Fructus Chaenomelis;Fructus Ligustri lucidi;Rhizoma Zingiberis Recens	3.76			73.0285	116.7	13.4	NEG	[M-H]-	level1	47597.9
7-(3-furyl)-10,13-dihydroxy-1,8,12,17,17-pentamethyl-3,6,16-trioxapentacyclo[9.9.0.02,4.02,8.012,18]icosane-5,15,20-trione	433.2;411.2;141	C26H32O9		ITMCBHIQGZAEPX-UHFFFAOYSA-N			14488270	Terpenoids	Triterpenoids	Limonoids			3.75			469.184	305.5	6.4	NEG	[M-H2O-H]-	level1	1.13114e+06
Mesaconic acid	111;67;41	C5H6O4	498-23-7|498-24-8|7407-59-2	HNEGQIOMVPPMNR-NSCUHMNNSA-N	C01732	HMDB0000749	638129	Fatty acids	Fatty Acids and Conjugates	Dicarboxylic acids	HERB002365;HERB001809;HERB003379	Herba Saxifragae;Saccharum sinensis;Thelephora vialis	3.75			111.009	62.9	0.8	NEG	[M-H2O-H]-	level1	3.75714e+07
4-Allylcatechol	149.1;105.1;107	C9H10O2	1126-61-0	FHEHIXJLCWUPCZ-UHFFFAOYSA-N			70775	Shikimates and Phenylpropanoids	Phenylpropanoids (C6-C3)	Cinnamic acids and derivatives			3.74			149.061	380.1	0.3	NEG	[M-H]-	level1	717232
Itaconic acid	111;67;41	C5H6O4	97-65-4|25119-64-6	LVHBHZANLOWSRM-UHFFFAOYSA-N	C00490	HMDB0002092	811	Fatty acids	Fatty Acids and Conjugates	Dicarboxylic acids			3.74			111.009	62.9	0.8	NEG	[M-H2O-H]-	level1	3.75714e+07
Citraconic acid	111;67;41	C5H6O4	498-23-7|7407-59-2	HNEGQIOMVPPMNR-IHWYPQMZSA-N	C02226	HMDB0000634	643798	Fatty acids	Fatty Acids and Conjugates	Dicarboxylic acids	HERB002365;HERB001809;HERB003379	Herba Saxifragae;Saccharum sinensis;Thelephora vialis	3.74			111.009	62.9	0.8	NEG	[M-H2O-H]-	level1	3.75714e+07
(E)-5-(2,3-dimethyl-3-tricyclo[2.2.1.02,6]heptanyl)-2-methyl-pent-2-enoic acid	233.2;59;189	C15H22O2	74642-79-8	NZSCHTYUGUVLHG-WEVVVXLNSA-N			14059029	Terpenoids	Sesquiterpenoids	Santalane sesquiterpenoids	HERB004479;HERB005392;HERB007215;HERB007216	Radix et Rhizoma Notopterygii;Lignum Santaii Albi;Pterocarpus indicus;lignum pterocarpi indici	3.74			233.155	458.1	0.5	NEG	[M-H]-	level1	1.84766e+06
naphthalene-1,3-diol	100.9;159;101.9	C10H8O2	132-86-5	XOOMNEFVDUTJPP-UHFFFAOYSA-N			8601	Shikimates and Phenylpropanoids	Phenanthrenoids	Phenanthrenes	HERB003070	Semen Cassiae	3.74			159.045	386	0.3	NEG	[M-H]-	level1	841770
1H-indol-6-ol	128.1;132;129.1	C8H7NO	2380-86-1	XAWPKHNOFIWWNZ-UHFFFAOYSA-N			524508	Alkaloids	Tryptophan alkaloids	Simple indole alkaloids	HERB000323	Radix Isatidis seu Baphicacanthi	3.74			132.046	318.1	0.5	NEG	[M-H]-	level1	594126
Adenosine 3'-monophosphate	211;134;79	C10H14N5O7P	84-21-9	LNQVTSROQXJCDD-KQYNXXCUSA-N	C01367	HMDB0003540	41211	Carbohydrates	Nucleosides	Purine nucleos(t)ides			3.74			346.056	205.3	0.5	NEG	[M-H]-	level1	1.1589e+06
4-[1-hydroxy-2-(methylamino)ethyl]benzene-1,2-diol	147;164.1;72	C9H13NO3	329-65-7	UCTWMZQNUQWSLP-UHFFFAOYSA-N	D00095	HMDB0062515	838	Alkaloids	Tyrosine alkaloids	Phenylethylamines	HERB000650;HERB002967;HERB004212;HERB005662;HERB005669	Bufo bufo gargarizans, Bufo melanostictus;Carassius auratus;Bos taurus domesticus, Bubalus bubalis;Erinaceus europaeus , Hemiechinus dauuricus, Hemiechinus auritus;Erinaceus europaeus , Hemiechinus dauuricus, Hemiechinus auritus	3.73			164.072	101.7	0.6	NEG	[M-H2O-H]-	level1	4.43607e+06
Swertiajaponin	313.1;147;169	C22H22O11	6980-25-2	DLVLXOYLQKCAME-DGHBBABESA-N	C10187		442659	Shikimates and Phenylpropanoids	Flavonoids	Flavones	HERB001076;HERB003478;HERB004546;HERB004950;HERB000663;HERB000888;HERB001375;HERB002904;HERB003730;HERB004129;HERB004682;HERB005910;HERB005969;HERB006007;HERB006936;HERB007172	Herba Cirsii Japonici;/;Herba Swertiae;Fructus Corni;Catharanthus roseus;Dipsacus asperoides;Iris sanguinea;/;Folium Rhododendri Daurici;Flos Rhododendri Mollis;Swertia japonica;Achillea leptophylla;Swertia angustifolia;Gnetum gnemon;Swertia pseudochinensis;Swertia punicea	3.73			461.11	314.7	1.2	NEG	[M-H]-	level1	1.12908e+06
Normetanephrine	120.1;166.1;131	C9H13NO3	97-31-4	YNYAYWLBAHXHLL-UHFFFAOYSA-N	C05589	HMDB0000819	1237	Alkaloids	Tyrosine alkaloids	Phenylethylamines			3.72			166.086	97.5	0.4	POS	[M-H2O+H]+	level1	1.32081e+07
Maleic acid	114.9;71;113.9	C4H4O4	68307-91-5|10237-70-4|110-16-7	VZCYOOQTPOCHFL-UPHRSURJSA-N	C01384	HMDB0000176	444266	Fatty acids	Fatty Acids and Conjugates	Dicarboxylic acids	HERB004938;HERB005287;HERB006733;HERB000323;HERB001069;HERB001101;HERB001409;HERB001896;HERB003359;HERB000182;HERB000237;HERB000312;HERB000580;HERB000767;HERB001410;HERB001610;HERB001622;HERB001952;HERB002655;HERB003444;HERB003573;HERB003641;HERB004021;HERB004068;HERB004330;HERB004832;HERB005092;HERB005132;HERB005335;HERB005447;HERB006537;HERB007079;HERB000186;HERB001019;HERB001076;HERB001809;HER…	Rhizoma Dioscoreae;Styrax;Stigma Maydis;Radix Isatidis seu Baphicacanthi;Radix et Rhizoma Rhei;Folium Isatidis;Cortex Eucommiae;Caulis Mahoniae;/;Rhizoma Typhonii;Radix Ampelopsis;Herba Lobeliae Chinensis;Fructus Xanthii sibirici;Herba Plantaginis;/;Herba Potentillae Discoloris;Radix Saposhnikoviae divaricatae;/;Herba Capsellae;Ganoderma Lucidum seu Japonicum;/;Herba Portulacae;Fructus Chaenomeli…	3.71			115.004	62.1	0.5	NEG	[M-H]-	level1	3.12647e+06
Mannitol	124;59;89	C6H14O6	87-78-5|69-65-8	FBPFZTCFMRRESA-KVTDHHQDSA-N	C00392	HMDB0000765	6251	Carbohydrates	Saccharides	Monosaccharides	HERB004607;HERB001101;HERB001333;HERB001606;HERB001783;HERB002369;HERB002409;HERB002540;HERB003210;HERB003436;HERB003528;HERB004211;HERB004242;HERB004402;HERB004518;HERB004692;HERB004794;HERB005206;HERB005455;HERB005918;HERB005974;HERB006335;HERB006573;HERB006918;HERB006975;HERB007046;HERB001968;HERB002549;HERB003246;HERB004479;HERB005763;HERB006962;HERB000323;HERB000453;HERB001622;HERB001729;HER…	Cordyceps militaris cv;Folium Isatidis;Cordyceps;Tamarix gallica;Rehmannia glutinosa [Syn. Rehmannia glutinosa f. huechingensis];/;Fraxinus ornus;Rhizoma Coptidis;Thallus Lamiriae;Polyalthia nemoralis;Aloe;Sonchus arvensis;Fructus Ligustri lucidi;pollen typhae;/;Herba Cistanches;Clerodendron serratum;Gardenia jasminoides var. grandiflora;Rhizoma Arisaematis;Picrorhiza scrophulariiflora;Rehmannia …	3.71			181.072	39.1	0.3	NEG	[M-H]-	level1	2.26262e+06
gamma-Glutamylleucine	86.1;132.1;84	C11H20N2O5	2566-39-4	MYFMARDICOWMQP-YUMQZZPRSA-N		HMDB0011171	151023	Amino acids and Peptides	Small peptides	Dipeptides			3.7			243.134	254.2	0.2	POS	[M-H2O+H]+	level1	2.02111e+06
5-Hydroxyhexanoic acid	131.1;85.1;131	C6H12O3		YDCRNMJQROAWFT-UHFFFAOYSA-N									3.7			131.071	258	0.4	NEG	[M-H]-	level1	2.68907e+06
2,5-Dihydroxyacetophenone	93;136;151	C8H8O3	490-78-8	WLDWSGZHNBANIO-UHFFFAOYSA-N		HMDB0032629	10279	Shikimates and Phenylpropanoids					3.7			151.04	275.3	0.4	NEG	[M-H]-	level1	2.46247e+06
Phenylacetic acid	135;91.1;134.9	C8H8O2	51146-16-8|17303-65-0|103-82-2	WLJVXDMOQOGPHL-UHFFFAOYSA-N	C07086	HMDB0000209	999	Shikimates and Phenylpropanoids			HERB000632;HERB005742;HERB000472;HERB000638;HERB000879;HERB000888;HERB001210;HERB001783;HERB003070;HERB003151;HERB003725;HERB004021;HERB004401;HERB006027;HERB006587;HERB001171;HERB002700;HERB004055;HERB007208	Camellia sinensis [Syn. Thea sinensis];Fructus Mume;Herba Polygoni Avicularis;Radix Bupleuri;/;Dipsacus asperoides;Radix Angelicae sinensis;Rehmannia glutinosa [Syn. Rehmannia glutinosa f. huechingensis];Semen Cassiae;/;Fructus Viticis;Fructus Chaenomelis;Taraxacum mongolicum;Musa paradisiaca var. sapientum [Syn. Musa sapientum];Artemisia capillaris;/;/;Flos Gossampini;/	3.7			135.045	357.8	0.5	NEG	[M-H]-	level1	4.13278e+06
4-[5-hydroxy-7-(4-hydroxyphenyl)heptyl]phenol	299.2;116.1;182.1	C19H24O3	98119-94-9	UYJAYWZGEZOHRU-UHFFFAOYSA-N			11722344	Shikimates and Phenylpropanoids	Diarylheptanoids	Linear diarylheptanoids	HERB003776	Acer nikoense	3.7			299.161	360.8	12.8	NEG	[M-H]-	level1	6.20411e+06
Piperonylic acid	121;165;164.8	C8H6O4	94-53-1	VDVJGIYXDVPQLP-UHFFFAOYSA-N		HMDB0032613	7196	Shikimates and Phenylpropanoids	Phenolic acids (C6-C1)	Simple phenolic acids	HERB000415;HERB002465	/;Schisandra sphenanthera	3.7			165.019	272.5	0.4	NEG	[M-H]-	level1	2.72877e+06
(2E,6E,10E)-14-[(2S,3R,4S,5S,6R)-4,5-dihydroxy-6-(hydroxymethyl)-3-[(2S,3R,4S,5S,6R)-3,4,5-trihydroxy-6-(hydroxymethyl)tetrahydropyran-2-yl]oxy-tetrahydropyran-2-yl]oxy-4-hydroxy-2,6,10,14-tetramethyl-hexadeca-2,6,10,15-tetraenoic acid	519.3;184.1;390.2	C32H52O14	121924-04-7	ISQUNAAALVXWGI-PGEVILJJSA-N			56776259	Terpenoids	Sesquiterpenoids	Farnesane sesquiterpenoids			3.69			659.33	321	1.7	NEG	[M-H]-	level1	952228
D-Phenylalanine	147;164.1;72	C9H11NO2	673-06-3	COLNVLDHVKWLRT-MRVPVSSYSA-N	C02265		71567	Amino acids and Peptides	Small peptides	Aminoacids	HERB002276;HERB000162;HERB000330;HERB000497;HERB000508;HERB000853;HERB000881;HERB000992;HERB001175;HERB001211;HERB001235;HERB001783;HERB002044;HERB002045;HERB002189;HERB003441;HERB003851;HERB004184;HERB004488;HERB004551;HERB004692;HERB004864;HERB005289;HERB006820;HERB006993;HERB001885	Flos Carthami;Radix Stemoe;Rhizoma Pinelliae;semen arecae;herba Menthae;Codonopsis tangshen;Radix Aconiti;Ficus simplicissima;Semen Sojae Praeparata;Radix Codonopsis pilosulae;Medulla Junci;Rehmannia glutinosa [Syn. Rehmannia glutinosa f. huechingensis];Plastrum Testudinis;Colla carapacis et plastri testudinis;Semen Juglandis;Cornu Saigae Tataricae;Flos Mume;Lycium barbarum;Fagopyrum esculentum;C…	3.67			164.072	101.7	0.4	NEG	[M-H]-	level1	4.43607e+06
Euscaphic acid	468.3;469.3;74	C30H48O5	53155-25-2	OXVUXGFZHDKYLS-QUFHAEKXSA-N	C17890	HMDB0036651	471426	Terpenoids	Triterpenoids	Ursane and Taraxastane triterpenoids	HERB000993;HERB001034;HERB001271;HERB002351;HERB002494;HERB002713;HERB002966;HERB003065;HERB003805;HERB004349;HERB004817;HERB005374;HERB005592;HERB000036;HERB001193;HERB001610;HERB003288;HERB004822;HERB005658;HERB005889;HERB006811;HERB001117;HERB001754;HERB002436;HERB003439;HERB003504;HERB003636;HERB004242;HERB004350;HERB006012;HERB007114;HERB007160;HERB007208;HERB000314;HERB001397;HERB004481;HER…	Rubus alceaefolius;/;Radix Sanguisorbae;/;Glycyrrhiza kansuensis;herba centellae;Fructus Rosae laevigatae;Rosa sericea;Rubus parviforlius;Eriobotrya japonica;Salvia trijuga;Eriobotrya deflexa;Pygeum topengii;Ardisiae japonicae;Radix Salviae liguliobae;Herba Potentillae Discoloris;radix tripterygii wilfordii;/;Herba Potentillae Chinensis;/;Flos Rosae chinensis;Caulis Sargentodoxae;/;Torilis japoni…	3.67			469.331	417.1	2.7	NEG	[M-H2O-H]-	level1	2.4474e+06
Allitol	124;59;89	C6H14O6	488-44-8	FBPFZTCFMRRESA-FBXFSONDSA-N			120700	Carbohydrates	Saccharides	Monosaccharides	HERB004607;HERB001101;HERB001333;HERB001606;HERB001783;HERB002369;HERB002409;HERB002540;HERB003210;HERB003436;HERB003528;HERB004211;HERB004242;HERB004402;HERB004518;HERB004692;HERB004794;HERB005206;HERB005455;HERB005918;HERB005974;HERB006335;HERB006573;HERB006918;HERB006975;HERB007046;HERB001968;HERB002549;HERB003246;HERB004479;HERB005763;HERB006962;HERB000323;HERB000453;HERB001622;HERB001729;HER…	Cordyceps militaris cv;Folium Isatidis;Cordyceps;Tamarix gallica;Rehmannia glutinosa [Syn. Rehmannia glutinosa f. huechingensis];/;Fraxinus ornus;Rhizoma Coptidis;Thallus Lamiriae;Polyalthia nemoralis;Aloe;Sonchus arvensis;Fructus Ligustri lucidi;pollen typhae;/;Herba Cistanches;Clerodendron serratum;Gardenia jasminoides var. grandiflora;Rhizoma Arisaematis;Picrorhiza scrophulariiflora;Rehmannia …	3.67			181.072	39.1	0.3	NEG	[M-H]-	level1	2.26262e+06
3-Phenylpropanoic acid	149.1;105.1;107	C9H10O2	501-52-0	XMIIGOLPHOKFCH-UHFFFAOYSA-N	C05629	HMDB0000764	107	Shikimates and Phenylpropanoids			HERB005287;HERB000137;HERB000415;HERB000777;HERB002062;HERB002276;HERB002370;HERB004350;HERB005767;HERB000253	Styrax;Fructus Anisi Stellati;/;Lignum Aquilariae Resitum;Ramulus Cinmomi;Flos Carthami;Herba Visci;Folium Eriobotryae;Radix Linderae;Aquilaria sinensis	3.66			149.061	380.1	0.3	NEG	[M-H]-	level1	717232
5-ketocaproate	128;129.1;85	C6H10O3	3128-06-1	MGTZCLMLSSAXLD-UHFFFAOYSA-N	C02129	HMDB0061881	18407	Fatty acids	Fatty Acids and Conjugates	Oxo fatty acids			3.66			129.056	236.3	0.3	NEG	[M-H]-	level1	1.24077e+07
2-Furoic acid	111;67;41	C5H4O3	26447-28-9|88-14-2	SMNDYUVBFMFKNZ-UHFFFAOYSA-N	C01546	HMDB0000617	6919				HERB000881;HERB001211;HERB000178;HERB000403;HERB000584;HERB001942;HERB002258;HERB002505;HERB002808;HERB003127;HERB003595;HERB004129;HERB004462;HERB004468;HERB004950;HERB005099;HERB005190;HERB005471;HERB006587;HERB006908;HERB007159;HERB005969;HERB006860;HERB003431	Radix Aconiti;Radix Codonopsis pilosulae;Phaseolus vulgaris;Radix Glehniae;Rhizoma Atractylodis;Rhizoma Dryriae;Trifolium pratense;Artemisia scoparia [Syn. Artemisia capillaris var. scoparia];Alocasia cucullata [Syn. Arum cucullatum ];Ulva pertusa;Ocimum basilicum;Flos Rhododendri Mollis;Senecio scandens [Syn. Senecio chinensis];Rhizoma Homalomee occultae;Fructus Corni;Diospyros kaki;Codium fragi…	3.65			111.009	62.9	0.4	NEG	[M-H]-	level1	3.75714e+07
9-hydroxy-7-isopropyl-1,4a-dimethyl-2,3,4,9,10,10a-hexahydrophenanthrene-1-carboxylic acid	317.2;316.3;155	C20H28O3		GPFVBJYXFRIOFB-UHFFFAOYSA-N			10448477	Terpenoids	Diterpenoids	Podocarpane diterpenoids			3.62			317.209	481	7.7	POS	[M+H]+	level1	1.86913e+06
(E)-2-methyl-6-(4,4,10,13,14-pentamethyl-3,7-dioxo-2,5,6,11,12,15,16,17-octahydro-1H-cyclopenta[a]phenanthren-17-yl)hept-2-enoic acid	467.3;74;52	C30H44O4	173075-45-1	ZTKZZRIVAYGFSF-VXLYETTFSA-N		HMDB0032837	131751329	Terpenoids	Triterpenoids	Lanostane, Tirucallane and Euphane triterpenoids	HERB002887;HERB003444	Semen Sipis;Ganoderma Lucidum seu Japonicum	3.59			467.321	417.1	9.3	NEG	[M-H]-	level1	864820
7-(1-hydroxy-1-methyl-ethyl)-1,4a-dimethyl-2,3,4,9,10,10a-hexahydrophenanthrene-1-carboxylic acid	317.2;316.3;155	C20H28O3	54113-95-0	ILQLITDRYFHAGM-UHFFFAOYSA-N			9944781	Terpenoids	Diterpenoids	Podocarpane diterpenoids	HERB001705;HERB000377	Apis mellifera ligustica;Cedrus atlantica	3.58			317.209	481	7.7	POS	[M+H]+	level1	1.86913e+06
1,11-dihydroxy-1,2,6a,6b,9,9,12a-heptamethyl-10-oxo-3,4,5,6,6a,7,8,8a,11,12,13,14b-dodecahydro-2H-picene-4a-carboxylic acid	467.3;74;52	C30H46O5	176983-21-4	LJORXTIGOHMBOS-UHFFFAOYSA-N			73065833	Terpenoids	Triterpenoids	Ursane and Taraxastane triterpenoids	HERB001754;HERB005374;HERB004350	/;Eriobotrya deflexa;Folium Eriobotryae	3.57			467.321	417.1	9.4	NEG	[M-H2O-H]-	level1	864820
Hydroxyacetone	73;73;45	C3H6O2	116-09-6	XLSMFKSTNGKWQX-UHFFFAOYSA-N	C05235	HMDB0006961	8299				HERB001734;HERB001876;HERB005392;HERB007111	Fructus Citri sarcodactylis;flos puerariae lobatae;Lignum Santaii Albi;Succus Bambusae	3.53			73.0285	116.7	13.4	NEG	[M-H]-	level1	47597.9
IS2																200.047	205.8	0.1	POS		level1	1.23227e+08
IS1																190.258	468.7	0.1	NEG		level1	1.56592e+07
Maltol	127;109;43	C6H6O3	118-71-8	XPCTZQVDEJYUGT-UHFFFAOYSA-N	C11918	HMDB0030776	8369	Polyketides	Cyclic polyketides	4-pyrone derivatives	HERB002007;HERB000806;HERB000912;HERB002617;HERB002918;HERB003039;HERB003436;HERB005548;HERB007061;HERB007215;HERB001942;HERB002319;HERB002473;HERB003431;HERB003679;HERB004569;HERB004883;HERB006633	Rubia wallichiana;Semen Phaseoli;Sagittaria sagittifolia;/;Macrothelypteris oligophlebia;Herba Cichorii;Polyalthia nemoralis;Rhizoma Bolbostemmae;/;Pterocarpus indicus;Rhizoma Dryriae;Radix Ginseng Rubra;fructus Sophorae;/;Semen Strychni;herba Dianthi;Radix Sophorae Tonkinensis;/	2.75			127.039	28	0	POS	[M+H]+	level2	2.71971e+07
5-hexyltetrahydrofuran-2-one	169.1;125;87	C10H18O2	706-14-9|2825-92-5	IFYYFLINQYPWGJ-UHFFFAOYSA-N		HMDB0037217	12813	Fatty acids	Fatty esters	Lactones	HERB004945;HERB003369;HERB004093;HERB006236;HERB000638;HERB001360;HERB003174	Crataegus pinnatifida;Stamen Nelumbinis;/;Prunus armeniaca;Radix Bupleuri;Fructus Malvae;Semen armeniacae amarum	2.75			169.123	450.8	0	NEG	[M-H]-	level2	4.53787e+06
Bakuchicin	187;163;181	C11H6O3		HMUJHZNYHJMOHR-UHFFFAOYSA-N				Shikimates and Phenylpropanoids	Coumarins	Furocoumarins	HERB000554;HERB004387	/;Fructus Psoraleae Corylifoliae	2.75			187.039	675.8	0.1	POS	[M+H]+	level2	1.0509e+07
2-Ethyl-3,5-dimethylpyrazine	137.1;136.1;121.1	C8H12N2	13925-07-0	JZBCTZLGKSYRSF-UHFFFAOYSA-N		HMDB0040299	26334	Alkaloids	Tetramate alkaloids	Pyrazine and Piperazine alkaloids	HERB002242	Semen Sesami Nigrum	2.75			137.107	647.4	0	POS	[M+H]+	level2	1.58049e+06
N-methyl-2-pyrrolidone	100.1	C5H9NO		SECXISVLQFMRJM-UHFFFAOYSA-N				Alkaloids	Ornithine alkaloids	Pyrrolidine alkaloids	HERB000185	Phallus impudicus	2.75			100.076	619.9	0.1	POS	[M+H]+	level2	1.27961e+08
Dibutyl terephthalate	149;57.1;263.2	C16H22O4		LQLQDKBJAIILIQ-UHFFFAOYSA-N				Shikimates and Phenylpropanoids	Phenolic acids (C6-C1)	Shikimic acids and derivatives	HERB000871;HERB005447	Vladimiria souliei [Syn. Jurinea souliei];Radix Semiaquilegiae	2.75			279.159	562.5	0	POS	[M+H]+	level2	2.47387e+07
Peiminine	274.3;157.1;275.3	C27H43NO3		IQDIERHFZVCNRZ-GAJVHJNZSA-N				Alkaloids	Pseudoalkaloids	Steroidal alkaloids	HERB000093;HERB000400;HERB000607;HERB000849;HERB001244;HERB001622;HERB001802;HERB002145;HERB003010;HERB003295;HERB004182;HERB005062;HERB005269;HERB005792;HERB006207;HERB006508;HERB006837;HERB006852;HERB004366;HERB006384;HERB005476;HERB006950;HERB001555;HERB003526;HERB005030;HERB007176	Fritillaria unibracteata;Bulbus Fritillariae;Folium Aconiti Kusnezoffii;Bulbus Fritillariae Cirrhosae;Herba Hyperici Japonici;Radix Saposhnikoviae divaricatae;Fritillaria przewalskii;Angelica taiwaniana;Murraya paniculata [Syn. Chalcas paniculata];Fritillaria delavayi;Fritillaria taipaiensis var. ningxiaensis;Fructus Quisqualis;Seseli yunnanense;Fritillaria imperialis;Fritillaria walujewii;Buibus…	2.75			430.332	410.5	0.2	POS	[M+H]+	level2	1.65353e+06
Pyridine	80;79;79	C5H5N	110-86-1	JUJWROOIHBZHMG-UHFFFAOYSA-N	C00747	HMDB0000926	1049	Alkaloids	Nicotinic acid alkaloids	Pyridine alkaloids	HERB000638;HERB006632;HERB000881;HERB001211;HERB004218;HERB005338;HERB005434	Radix Bupleuri;/;Radix Aconiti;Radix Codonopsis pilosulae;Radix Achyranthis bidentatae;Cynomorium songaricum;Radix Asparagi	2.75			80.0495	663.7	0	POS	[M+H]+	level2	1.54775e+08
(+)-Coniine	128.1;44;70.1	C8H17N		NDNUANOUGZGEPO-QMMMGPOBSA-N				Alkaloids	Pseudoalkaloids	Acetate-derived alkaloids	HERB000162;HERB000330;HERB001402;HERB001403;HERB002326;HERB002559	Radix Stemoe;Rhizoma Pinelliae;Cicuta virosa;Conium maculatum;Blumea lacera;Sarracenia flava	2.75			128.143	646.1	0.1	POS	[M+H]+	level2	1.81477e+06
(2Z,4E)-5-[(1R,3R,5R,8S)-8-hydroxy-1,5-dimethyl-3-[(2R,3R,4S,5S,6R)-3,4,5-trihydroxy-6-(hydroxymethyl)oxan-2-yl]oxy-6-oxabicyclo[3.2.1]octan-8-yl]-3-methylpenta-2,4-dienoic acid	110.1;467.2;378.1	C21H32O10		UHHVHDDICOEBTQ-QCJIOVKVSA-N				Terpenoids	Apocarotenoids	Apocarotenoids(ε-)	HERB001566;HERB002440	Persea americana [Syn. Persea gratissima ];Evodia austrosinensis	2.75			467.189	78.4	0.2	POS	[M+Na]+	level2	1.27592e+06
5beta-Podocarpa-8,11,13-trien-15-oic acid, 13-isopropyl-	299.2;298.2	C20H28O2		NFWKVWVWBFBAOV-IPNZSQQUSA-N				Terpenoids	Diterpenoids	Abietane diterpenoids	HERB002736;HERB000253;HERB000377;HERB001705;HERB002632;HERB002640;HERB003288;HERB003831;HERB004047;HERB005287;HERB005985;HERB006290;HERB006739	Illicium jiadifengpi;Aquilaria sinensis;Cedrus atlantica;Apis mellifera ligustica;Tephrosia purpurea;Semen Canbis;radix tripterygii wilfordii;Derris elliptica;/;Styrax;Rabdosia nervosa;Sanguis Draconis;Derris trifoliata	2.75			299.202	514.2	0.2	NEG	[M-H]-	level2	3.76182e+06
9-hydroxy-10E,12Z-octadecadienoic acid	295.2;87;277.2	C18H32O3	98524-19-7	NPDSHTNEKLQQIJ-ZJHFMPGASA-N		HMDB0062652	5282944	Fatty acids	Octadecanoids	Other Octadecanoids	HERB001249	Cortex Lycii Radicis	2.75			295.228	498.2	0.1	NEG	[M-H]1-	level2	2.24555e+06
Butylated Hydroxyanisole	179.1;161.9;87	C11H16O2	121-00-6	MRBKEAMVRSLQPH-UHFFFAOYSA-N		HMDB0059925	8456	Shikimates and Phenylpropanoids			HERB002309;HERB003616;HERB003725;HERB004029;HERB004350;HERB005900;HERB007208	/;Herba Humuli Scandentis;Fructus Viticis;Semen Oroxyli;Folium Eriobotryae;Radix Pacis quinquefolii;/	2.75			179.108	436.6	0.1	NEG	[M-H]-	level2	654300
Isobutyric Acid	87;87;43	C4H8O2	79-31-2	KQNPFQTWMSNSAP-UHFFFAOYSA-N	C02632	HMDB0001873	6590	Fatty acids	Fatty Acids and Conjugates	Branched fatty acids	HERB000314;HERB001462;HERB002135;HERB002560;HERB002626;HERB003232;HERB003439;HERB003658;HERB004055;HERB004191;HERB004834;HERB005991	Elsholtzia ciliata;/;Apium graveolens;Radix Astragali;/;fructus Capsici;Flos Campsis;Herba Ephedrae;Flos Gossampini;Fructus Arctii lappae;Folium Mori;/	2.75			87.0451	426.7	0.2	NEG	[M-H]-	level2	1.80259e+06
13-(Cyclopent-2-enyl)tridecanoic acid	279.2;147.9;134.9	C18H32O2		XMVQWNRDPAAMJB-UHFFFAOYSA-N				Fatty acids	Fatty Acids and Conjugates	Carbocyclic fatty acids	HERB001032;HERB001662	/;Jateorhiza palmata	2.75			279.233	77.6	0.2	NEG	[M-H]-	level2	3.39933e+07
1-Piperidinecarboxaldehyde	114.1;114.1;72.1	C6H11NO	2591-86-8	FEWLNYSYJNLUOO-UHFFFAOYSA-N		HMDB0031702	17429	Alkaloids	Lysine alkaloids	Piperidine alkaloids	HERB002371	Fructus Piperis	2.74			114.091	551.9	0	POS	[M+H]+	level2	6.9716e+06
Cycloart-23-ene-3,25-diol	443.3	C30H50O2		JSPGKOBNHWTKNT-CPGXJQKCSA-N				Terpenoids	Triterpenoids	Cycloartane triterpenoids	HERB000066;HERB003942;HERB000144;HERB004470;HERB004663	Folium Artemisiae Argyi;Oryza sativa;Euphorbia royleana;Lythrum salicaria;Lythrum anceps	2.74			443.334	520	0.8	POS	[M+H]+	level2	1.84711e+06
Corypalline	194.1;135;58.1	C11H15NO2		FELOSQQXIHRUSH-UHFFFAOYSA-N				Alkaloids	Tyrosine alkaloids	Amarylidaceae alkaloids	HERB000373;HERB000967;HERB001044;HERB002911;HERB003033;HERB004975;HERB007258	Rhizoma Menispermi;Thalictrum dasycarpum;Papaver bracteatum;Corydalis aurea;Corydalis pallida;Corydalis ophiocarpa;Thalictrum rugosum	2.74			194.118	392.1	0.5	POS	[M+H]+	level2	9.97041e+06
(+)-Isofebrifugine	159.1;285.1;170.1	C16H19N3O3		FWVHWDSCPKXMDB-GJZGRUSLSA-N				Alkaloids	Anthranilic acid alkaloids	Quinazoline alkaloids	HERB000497;HERB000706;HERB004805;HERB000207;HERB000418	semen arecae;Radix Dichroae;Hydrangea umbellata;Iris dichotoma;/	2.74			302.15	259.1	0.5	POS	[M+H]+	level2	1.2237e+07
Methyl acetoacetate	117;99;76.9	C5H8O3	105-45-3	WRQNANDWMGAFTP-UHFFFAOYSA-N		HMDB0000310	7757	Fatty acids	Fatty Acids and Conjugates	Oxo fatty acids	HERB002655	Herba Capsellae	2.74			117.055	21.6	0.3	POS	[M+H]+	level2	1.26354e+07
Monoethyl fumarate	59;62;60	C6H8O4		XLYMOEINVGRTEX-ONEGZZNKSA-N				Fatty acids	Fatty esters	Wax monoesters	HERB000884;HERB001076;HERB004993	Herba andrographitis;Herba Cirsii Japonici;Andrographis elongata	2.74			143.035	664.3	0.1	NEG	[M-H]-	level2	2.25864e+07
Succinic anhydride	99;98;71	C4H4O3	108-30-5	RINCXYDBBGOEEQ-UHFFFAOYSA-N	C19524	HMDB0032523	7922				HERB004853	Fructus Amomi	2.74			99.0088	21.1	0.4	NEG	[M-H]-	level2	5.65823e+06
Hexamethylcyclotrisiloxane	223.1;207;165.1	C6H18O3Si3		HTDJPCNNEPUOOQ-UHFFFAOYSA-N				Polyketides			HERB001287	Hedychium yunnanense	2.73			223.064	28.5	0.1	POS	[M+H]+	level2	5.95328e+07
Diisobutyl phthalate	81.1;95.1;263.2	C16H22O4	84-69-5	MGWAVDBGNNKXQV-UHFFFAOYSA-N	C15205	HMDB0013835	6782	Shikimates and Phenylpropanoids	Phenolic acids (C6-C1)	Shikimic acids and derivatives	HERB000185;HERB000309;HERB000323;HERB000638;HERB000775;HERB000949;HERB001074;HERB001217;HERB001309;HERB001556;HERB001779;HERB001852;HERB001876;HERB001901;HERB001924;HERB002002;HERB002062;HERB002126;HERB002700;HERB003174;HERB003288;HERB003348;HERB003431;HERB003582;HERB003616;HERB003658;HERB003837;HERB004029;HERB004055;HERB004063;HERB004107;HERB004218;HERB004350;HERB004457;HERB004694;HERB004834;HER…	Phallus impudicus;Rhizoma Atractylodis macrocephalae;Radix Isatidis seu Baphicacanthi;Radix Bupleuri;Pericarpium Citri Reticulatae;Bulbus Allii Fistulosi;Herba Cirsii Japonici;/;Flos Caryophylli;Herba Centipedae;Radix Glycyrrhizae;/;flos puerariae lobatae;/;Ramulus Uncariae cum Uncis;/;Ramulus Cinmomi;Sargassum;/;Semen armeniacae amarum;radix tripterygii wilfordii;Semen Litchi;/;Fructus Momordica…	2.73			279.159	472.2	0.6	POS	[M+H]+	level2	3.87977e+07
3-Cyclopentene-1-acetaldehyde, 2,2,3-trimethyl-	153.1;97.1;149	C10H16O		OGCGGWYLHSJRFY-UHFFFAOYSA-N		HMDB0034973	98497	Terpenoids	Monoterpenoids		HERB005287;HERB006301;HERB000638;HERB000887;HERB002191;HERB002342;HERB004719;HERB005659;HERB005894	Styrax;Cedrus deodara;Radix Bupleuri;Radix chuanxiong；Rhizoma Chuanxiong;Folium Nelumbinis;Cortex Magnoliae officilis;Resi oliani;Radix Clematidis;Herba Asari	2.73			153.127	22.5	0.3	POS	[M+H]+	level2	6.23896e+07
Kobusone	221.2;220.1;205.1	C14H22O2		UETZJEZFLKASPR-UZWIWUQPSA-N				Terpenoids	Sesquiterpenoids	Caryophyllane sesquiterpenoids	HERB001409;HERB001171;HERB004914;HERB006019	Cortex Eucommiae;/;Rhizoma Kaempferiae;Rhizoma Cyperi	2.73			221.155	428	0.4	NEG	[M-H]-	level2	1.09571e+07
Decamethylcyclopentasiloxane	285;73;91.1	C10H30O5Si5		XMSXQFUHVRWGNA-UHFFFAOYSA-N				Polyketides			HERB007215	Pterocarpus indicus	2.72			371.101	535	0.2	POS	[M+H]+	level2	2.97178e+06
Blumealactone A	156.1;286.2;365.2	C20H28O6	111545-46-1	ZMXFZZOCUKHAFO-UXBLZVDNSA-N		HMDB0036665	85116077	Terpenoids	Sesquiterpenoids	Germacrane sesquiterpenoids	HERB000050	Blumea balsamifera	2.72			365.196	213.5	0.1	POS	[M+H]+	level2	1.68031e+06
Bis(2-ethylhexyl) adipate	129.1;111;147.1	C22H42O4	103-23-1	SAOKZLXYCUGLFA-UHFFFAOYSA-N	C14240	HMDB0040270	7641	Fatty acids	Fatty esters	Wax diesters	HERB000614;HERB003232;HERB007240	Cacumen et Folium Biotae;fructus Capsici;Echinacea purpurea	2.72			371.315	567.2	0.6	POS	[M+H]+	level2	1.22798e+08
Pseudo-anisatin	337.1;336.3;79.4	C15H22O6		NOHXYGXFTACADH-JHLBFKOCSA-N				Terpenoids	Sesquiterpenoids	Prezizaane sesquiterpenoids	HERB002290;HERB003978;HERB004654	Illicium henryi;Illicium minwanense;Illicium anisatum	2.72			337.105	420.4	0.6	POS	[M+K]+	level2	1.86999e+06
Gitoxin	173.1;286.2;803.4	C41H64O14		LKRDZKPBAOKJBT-CNPIRKNPSA-N				Terpenoids	Steroids	Cardenolides	HERB002785;HERB003757;HERB003789	Nerium indicum;Digitalis purpurea;Digitalis lanata	2.72			803.416	256.9	1.9	POS	[M+Na]+	level2	3.22637e+06
3-Hydroxyhexadecanoic acid	59;271.2;166.9	C16H32O3		CBWALJHXHCJYTE-UHFFFAOYSA-N				Fatty acids	Fatty Acids and Conjugates	Hydroxy fatty acids	HERB001321;HERB005455	Oplopanax elatus;Rhizoma Arisaematis	2.72			271.228	529.8	0.3	NEG	[M-H]-	level2	1.22791e+06
Methyl Palmitate	315.3;297.2;92.9	C17H34O2	112-39-0	FLIACVVOZYBSBS-UHFFFAOYSA-N	C16995	HMDB0061859	8181	Fatty acids	Fatty esters	Wax monoesters	HERB003565;HERB004822;HERB000231;HERB002785;HERB003455;HERB003608;HERB003851;HERB006844;HERB000767;HERB000881;HERB000887;HERB001211;HERB001378;HERB001787;HERB002820;HERB004005;HERB004042;HERB004242;HERB004518;HERB004783;HERB005017;HERB005742;HERB001022;HERB003678;HERB004513;HERB005338;HERB005444;HERB005808;HERB003979;HERB000253;HERB005825;HERB006686	Tylophora ovata;/;Michelia alba;Nerium indicum;Cynoglossum zeylanicum;Astilbe chinensis;Flos Mume;Gmelina arborea;Herba Plantaginis;Radix Aconiti;Radix chuanxiong；Rhizoma Chuanxiong;Radix Codonopsis pilosulae;Fructus Amomi Rotundus;Rhizoma Zingiberis;Thalictrum acutifolium;Casearia membranacea;/;Fructus Ligustri lucidi;/;Radix Notoginseng;Rhizoma Zingiberis Recens;Fructus Mume;Gerbera anandria [S…	2.72			315.254	470.9	1.6	NEG	[M+HCOO]-	level2	540292
p-Hydroxybenzoylcholine	224.1;165.1;121.1	C12H18NO3	5094-31-5	BAPAICNRGIBFJT-UHFFFAOYSA-O		HMDB0029559	151252				HERB000225;HERB002887	Sinapis alba;Semen Sipis	2.71			224.128	378.4	2.1	POS	[M]+	level2	1.04996e+07
Araloside V	1127.6;1127.1;227.1	C54H88O23		MROYUZKXUGPCPD-WEHHMEJFSA-N				Terpenoids	Triterpenoids	Oleanane triterpenoids	HERB003396;HERB003398;HERB002969	Aralia elata;/;Calendula officinalis	2.71			1127.56	291.8	2.1	POS	[M+Na]+	level2	5.76543e+07
2-Methyl-3-hydroxybutyric acid	116.9;73;99.9	C5H10O3	473-86-9	VEXDRERIMPLZLU-UHFFFAOYSA-N		HMDB0000354	160471	Fatty acids	Fatty Acids and Conjugates	Hydroxy fatty acids	HERB004469;HERB003618;HERB006031	Semen Pharbitidis;Semen Phaseoli Radiati;Crotalaria ferruginea	2.7			117.056	109.3	0.3	NEG	[M-H]-	level2	1.73975e+06
Farnesyl acetone	263.2;95.1;81.1	C18H30O		LTUMRKDLVGQMJU-IUBLYSDUSA-N				Fatty acids	Fatty acyls	Fatty aldehydes	HERB004948;HERB000592;HERB004407;HERB000663;HERB002962;HERB003840;HERB005825;HERB000638;HERB000822;HERB000892;HERB001309;HERB001915;HERB003431;HERB003439;HERB003485;HERB003658;HERB003730;HERB004004;HERB004063;HERB004193;HERB004350;HERB004853;HERB005337;HERB005433;HERB006632;HERB006686;HERB007208	/;Alpinia katsumadai;Fructus Syzygii;Catharanthus roseus;Flos Lonicerae;Flos Rosae Rugosae;Cacumen Tamaricis;Radix Bupleuri;Fructus Leonuri;Herba Sedi sarmentosi;Flos Caryophylli;Fructus Lycii;/;Flos Campsis;/;Herba Ephedrae;Folium Rhododendri Daurici;Resi myrrhae;/;/;Folium Eriobotryae;Fructus Amomi;Fructus Amomi;Herba Gueldenstaedtiae Multiflorae;/;/;/	2.7			263.237	523	0.1	POS	[M+H]+	level2	1.71037e+08
Erucamide	338.3;83.1;69.1	C22H43NO	112-84-5	UAUDZVJPLUQNMU-KTKRTIGZSA-N		HMDB0244507	5365371	Fatty acids	Fatty amides	Primary amides	HERB000323;HERB004950;HERB005756;HERB005826;HERB006820	Radix Isatidis seu Baphicacanthi;Fructus Corni;/;Stigma Croci;Sclerotium Poriae Cocos	2.69			338.342	620.4	0.2	POS	[M+H]+	level2	1.1171e+07
Tetradecanedioic acid	59;157.1;239.2	C14H26O4	821-38-5	HQHCYKULIHKCEB-UHFFFAOYSA-N		HMDB0000872	13185	Fatty acids	Fatty Acids and Conjugates	Dicarboxylic acids			2.69			239.165	459	0.6	NEG	[M-H2O-H]-	level2	1.01299e+06
(2R)-heptan-2-amine	116.1;74.1;43.1	C7H17N		VSRBKQFNFZQRBM-SSDOTTSWSA-N				Fatty acids	Fatty Acids and Conjugates	Amino fatty acids	HERB007111	Succus Bambusae	2.69			116.143	646.1	0.6	POS	[M+H]+	level2	2.24862e+08
Trigofoenoside D	524.3;395.2;243.1	C51H84O23	99664-39-8	GMCGZPQYTRHQRU-UHFFFAOYSA-N		HMDB0039482	15109870	Terpenoids	Steroids	Furostane steroids	HERB000439;HERB000924;HERB001481;HERB001679;HERB002093;HERB003953;HERB004869;HERB005998;HERB006101;HERB006929;HERB002376	Dioscorea hypoglauca [Syn. Dioscorea collettii var. hypoglauca];Tribulus terrestris;Dioscorea zingiberensis;/;Dioscorea spongiosa;/;Dioscorea tokoro;Dioscorea gracillima;Dioscorea parviflora;Costus speciosus;/	2.69			1047.53	368.1	0.8	POS	[M-H2O+H]+	level2	2.51491e+07
(1R,9R,10R,11S,14S,15S,16R)-10-ethyl-14-methyl-12-oxa-4-azatetracyclo[7.6.1.04,16.011,15]hexadecane-3,13-dione	123.1;202.1;193.1	C17H25NO3		HHVLDUXNKYSRDS-BKQRAYJDSA-N				Alkaloids	Ornithine alkaloids	Stemona alkaloids	HERB000162	Radix Stemoe	2.68			292.192	233.5	4.2	POS	[M+H]+	level2	3.3436e+06
N-Deacetyllappaconitine	159.1;261.1;129.1	C30H42N2O7		VSUODASNSRJNCP-WGVBKJPXSA-N				Alkaloids	Pseudoalkaloids	Terpenoid alkaloids	HERB000376;HERB001807;HERB004192	Aconitum septentrionale;Aconitum finetianum;Aconitum barbatum var. puberulum [Syn. Aconitum ochranthum]	2.68			543.304	291.8	4.5	POS	[M+H]+	level2	4.82187e+06
Leucanthoside	313.1;147;169	C22H22O11	6980-25-2	DLVLXOYLQKCAME-UHFFFAOYSA-N	C10187	HMDB0030569	3556303	Shikimates and Phenylpropanoids	Flavonoids	Flavones	HERB001076;HERB003478;HERB004546;HERB004950;HERB000663;HERB000888;HERB001375;HERB002904;HERB003730;HERB004129;HERB004682;HERB005910;HERB005969;HERB006007;HERB006936;HERB007172	Herba Cirsii Japonici;/;Herba Swertiae;Fructus Corni;Catharanthus roseus;Dipsacus asperoides;Iris sanguinea;/;Folium Rhododendri Daurici;Flos Rhododendri Mollis;Swertia japonica;Achillea leptophylla;Swertia angustifolia;Gnetum gnemon;Swertia pseudochinensis;Swertia punicea	2.68			461.11	324.4	3.9	NEG	[M-H]-	level2	1.72664e+06
D-Norvaline	99;140.1;117	C5H11NO2	760-78-1	SNDPXSYFESPGGJ-SCSAIBSYSA-N	C01799	HMDB0013716	439575	Amino acids and Peptides	Small peptides	Aminoacids	HERB001235;HERB000877;HERB004372	Medulla Junci;Rhizoma Dioscoreae Nipponicae;Malus pumila	2.67			140.068	650.5	1.3	POS	[M+Na]+	level2	5.91292e+07
1,4-Bis(3,4-dimethoxyphenyl)tetrahydro-1H,3H-furo[3,4-c]furan	409.2	C22H26O6		PEUUVVGQIVMSAW-UHFFFAOYSA-N				Shikimates and Phenylpropanoids	Lignans	Furofuranoid lignans	HERB001409;HERB000940;HERB001171;HERB005638;HERB001705;HERB000326;HERB001960;HERB005793;HERB006913;HERB007090	Cortex Eucommiae;Acanthopanax senticosus [Syn. Eleutherococcus senticosus ];/;Magnolia biondii [Syn. Magnolia fargesii];Apis mellifera ligustica;Eucalyptus hemiphloia;Atractylodes japonica;Litsea gracilipes;Araucaria angustifolia;Magnolia praecocissima	2.67			409.162	401.8	4.7	POS	[M+Na]+	level2	3.45235e+07
D-Fructose	179.1;161;59	C6H12O6		LKDRXBCSQODPBY-VRPWFDPXSA-N				Carbohydrates	Saccharides	Monosaccharides	HERB000960;HERB002205;HERB004278;HERB006971;HERB002926;HERB003618;HERB005509;HERB000244;HERB000881;HERB000892;HERB001211;HERB001555;HERB001711;HERB002250;HERB003039;HERB004004;HERB004191;HERB004222;HERB004247;HERB004372;HERB004406;HERB004446;HERB004488;HERB004609;HERB004832;HERB004837;HERB004864;HERB005390;HERB005436;HERB005445;HERB005877;HERB005899;HERB006280;HERB006437;HERB006479;HERB006585	Vinegar;vinegar;Sorbus aucuparia;Sorbaria sorbifolia;Flos Trollii chinensis;Semen Phaseoli Radiati;Herba Acalyphae;Imperata cylindrica var. major;Radix Aconiti;Herba Sedi sarmentosi;Radix Codonopsis pilosulae;Fritillaria ebeiensis;Apis cerana;Herba Fragariae;Herba Cichorii;Resi myrrhae;Fructus Arctii lappae;Pulvis Coris Bovis seu Bubali;Levisticum officinale;Malus pumila;fructus vitis viniferae;R…	2.67			179.056	42.4	0.2	NEG	[M-H]-	level2	3.10366e+07
2,4,12-Octadecatrienoic acid isobutylamide	334.3;317.3;95.1	C22H39NO	151391-69-4	PCWWIOUZYOPZHT-VBUSEHTESA-N		HMDB0032033	25221579	Fatty acids	Fatty amides	N-acyl amines	HERB001876;HERB002371	flos puerariae lobatae;Fructus Piperis	2.65			334.31	554.2	0.3	POS	[M+H]+	level2	1.95604e+06
7-(2-Hydroxypropan-2-yl)-1,4a-dimethyl-2,3,4,5,6,7,8,8a-octahydronaphthalen-1-ol	239.2;221.1;223	C15H28O2		LKKDASYGWYYFIK-UHFFFAOYSA-N				Terpenoids	Sesquiterpenoids	Eudesmane sesquiterpenoids	HERB000066;HERB004004;HERB005017;HERB005586	Folium Artemisiae Argyi;Resi myrrhae;Rhizoma Zingiberis Recens;Blumea glomerata	2.65			239.202	530.8	0.1	NEG	[M-H]-	level2	1.72936e+06
Robustic Acid	329.2;381.1;346.3	C22H20O6		MBZKDBQDALOSRP-UHFFFAOYSA-N				Shikimates and Phenylpropanoids	Coumarins	Pyranocoumarins			2.64			381.131	422.3	6.5	POS	[M+H]+	level2	2.04477e+06
Hupehenine	119.1;416.4;120.1	C27H45NO2	98243-57-3	NEMWYOKGHGSVSC-MSSYMPDSSA-N			14240934	Alkaloids	Pseudoalkaloids	Steroidal alkaloids	HERB004366;HERB000849;HERB001241;HERB003295;HERB005792;HERB000400;HERB001555;HERB002353;HERB005403;HERB007176;HERB002752	Bulbus Fritillariae Ussuriensis;Bulbus Fritillariae Cirrhosae;Stephania delavayi [Syn. Stephania epigaea ];Fritillaria delavayi;Fritillaria imperialis;Bulbus Fritillariae;Fritillaria ebeiensis;Fritillaria hupehensis;Fritillaria persica;Fritillaria ebeiensis var. purpurea;Duranta repens	2.63			416.355	428	7	POS	[M+H]+	level2	2.09731e+06
Cannflavin A	437.2;303.1	C26H28O6		MWGFICMOCSIQMV-LZYBPNLTSA-N				Shikimates and Phenylpropanoids	Flavonoids	Flavones			2.63			437.193	425.8	6.3	POS	[M+H]+	level2	2.92083e+07
alpha-Eleostearic acid	149;81.1;263.2	C18H30O2		CUXYLFPMQMFGPL-WPOADVJFSA-N				Fatty acids	Fatty Acids and Conjugates	Unsaturated fatty acids	HERB001952;HERB005540;HERB006677;HERB004488	/;Aleurites cordata [Syn. Aleurites fordii];Olea europaea;Fagopyrum esculentum	2.62			279.232	477.4	0.8	POS	[M+H]+	level2	1.92387e+06
Vindoline	120.1;70.1;157.1	C25H32N2O6		CXBGOBGJHGGWIE-ACSXSLCXSA-N				Alkaloids	Tryptophan alkaloids	Aspidosperma type	HERB000663;HERB000724;HERB003567;HERB005891;HERB007006	Catharanthus roseus;Catharanthus longifolius;Catharanthus ovalis;Catharanthus pusillus;Vinca erecta	2.62			479.214	233.1	8	POS	[M+Na]+	level2	1.94464e+06
2-Hexenal	81.1;99.1;55.1	C6H10O	6728-26-3	MBDOYVRWFFCFHM-SNAWJCMRSA-N	C08497	HMDB0031496	5281168	Fatty acids	Fatty acyls	Fatty aldehydes	HERB004407;HERB004021;HERB001244;HERB001622;HERB003464;HERB003851;HERB004275;HERB004433;HERB004930;HERB000066;HERB000338;HERB000508;HERB000570;HERB000638;HERB000706;HERB001355;HERB001410;HERB001876;HERB002002;HERB002061;HERB002191;HERB002276;HERB002962;HERB003031;HERB003156;HERB003174;HERB003210;HERB003232;HERB003431;HERB003730;HERB004040;HERB004107;HERB004191;HERB004350;HERB004783;HERB004834;HER…	Fructus Syzygii;Fructus Chaenomelis;Herba Hyperici Japonici;Radix Saposhnikoviae divaricatae;Dendrobium fimbriatum var. oculatum;Flos Mume;Juniperus communis;Eucheuma muricatum;Prunus armeniaca var. ansu;Folium Artemisiae Argyi;Herba Scutellariae barbatae;herba Menthae;/;Radix Bupleuri;Radix Dichroae;Exocarpium Benincasae;/;flos puerariae lobatae;/;Herba Bidentis;Folium Nelumbinis;Flos Carthami;F…	2.62			99.0804	178.9	5.5	POS	[M+H]+	level2	8.07172e+08
Kukoamine A	529.3;97;58.8	C28H42N4O6	75288-96-9	IOLDDENZPBFBHV-UHFFFAOYSA-N	C17615	HMDB0030392	5318865	Alkaloids	Ornithine alkaloids	Polyamines	HERB003138;HERB000877;HERB000949;HERB001249;HERB001912	/;Rhizoma Dioscoreae Nipponicae;Bulbus Allii Fistulosi;Cortex Lycii Radicis;Lycium chinense	2.62			529.305	583.8	4.5	NEG	[M-H]-	level2	1.24852e+06
(3xi,6xi)-Cyclo(alanylvalyl)	46.1;89.1;113.1	C8H14N2O2		ORLDMMKUTCCBSM-UHFFFAOYSA-N		HMDB0033926	139895	Amino acids and Peptides	Peptide alkaloids	Simple diketopiperazine alkaloids	HERB002954;HERB004042;HERB004783;HERB006937	Psammosilene tunicoides;/;Radix Notoginseng;Pinellia pedatisecta	2.61			171.113	562	0.4	POS	[M+H]+	level2	7.3243e+06
5-O-Methylembelin	309.2;267.2;92.1	C18H28O4	56005-10-8	KHBJLRRAMCJZLZ-UHFFFAOYSA-N	C10373	HMDB0040867	171489	Polyketides	Aromatic polyketides	Benzoquinones	HERB000091;HERB003242	Eucalyptus globulus;Aegiceras corniculatum	2.61			309.204	492.4	8	POS	[M+H]+	level2	1.42952e+06
Pramoxine	294.2;277.2;179.1	C17H27NO3		DQKXQSGTHWVTAD-UHFFFAOYSA-N				Alkaloids			HERB002209	Semen Glycine Max	2.61			294.204	419.5	8.6	POS	[M+H]+	level2	1.25915e+06
Swainsonine	172.1;111.1;171.1	C8H15NO3		FXUAIOOAOAVCGD-WCTZXXKLSA-N				Alkaloids	Lysine alkaloids	Indolizidine alkaloids	HERB001180;HERB002601;HERB003569;HERB004934	Swainsonia luteola;Swainsonia canescens;Cyclea racemosa;Swainsonia galegifolia	2.61			172.098	241	0.4	NEG	[M-H]-	level2	1.17962e+06
Salicylaldehyde	121;94;89	C7H6O2	90-02-8	SMQUZDBALVYZAC-UHFFFAOYSA-N	C06202	HMDB0034170	6998	Shikimates and Phenylpropanoids	Phenylpropanoids (C6-C3)		HERB001754;HERB002991;HERB005030;HERB000800;HERB002062;HERB002126;HERB003658;HERB004479;HERB006571;HERB000632	/;/;Rhizoma Acori Talarinowii;Radix Paeoniae Rubra;Ramulus Cinmomi;Sargassum;Herba Ephedrae;Radix et Rhizoma Notopterygii;/;Camellia sinensis [Syn. Thea sinensis]	2.61			121.029	71.8	8.4	NEG	[M-H]-	level2	5.52539e+06
(E,E)-2,4-Decadienoic isobutylamide	224.2;189.2;207.2	C14H25NO	18836-52-7	MAGQQZHFHJDIRE-QNRZBPGKSA-N		HMDB0030951	11368078	Fatty acids	Fatty amides	N-acyl amines	HERB000415;HERB001713;HERB001876;HERB004129;HERB002087;HERB002371;HERB004950;HERB004938	/;Herba Pteridis multifidae;flos puerariae lobatae;Flos Rhododendri Mollis;Caulis Piperis Kadsurae；Caulis Piperis futokadsurae;Fructus Piperis;Fructus Corni;Rhizoma Dioscoreae	2.6			224.201	523	0.8	POS	[M+H]+	level2	3.92944e+06
1-(2,6-dihydroxyphenyl)-9-phenyl-nonan-1-one	325.2;183	C21H26O3	63335-23-9	IAXIHKJASWPASP-UHFFFAOYSA-N			324062	Polyketides	Aromatic polyketides	Catechols with side chains			2.58			325.184	589	9.9	NEG	[M-H]-	level2	4.03154e+07
Celerin	261.1;95.6;100.6	C15H16O4	73815-20-0	KATNIMBVOAPAGX-UHFFFAOYSA-N		HMDB0030110	156431	Shikimates and Phenylpropanoids	Coumarins	Simple coumarins	HERB001783;HERB002135	Rehmannia glutinosa [Syn. Rehmannia glutinosa f. huechingensis];Apium graveolens	2.58			261.109	368.9	10.4	POS	[M+H]+	level2	4.47026e+06
Graveolide	266.2	C15H20O3		DCKYPAZZUYXYTC-SCGWIAOYSA-N				Terpenoids	Sesquiterpenoids	Pseudoguaiane sesquiterpenoids	HERB000167;HERB003932;HERB005176	Ambrosia dumosa;Ambrosia confertiflora;Polygonum hydropiper	2.58			266.173	381.5	9.4	POS	[M+NH4]+	level2	1.93977e+07
2-(3,4-Dihydroxyphenyl)-5,7-dihydroxy-6-[4-hydroxy-6-methyl-5-oxo-3-(3,4,5-trihydroxy-6-methyl-oxan-2-yl)oxy-oxan-2-yl]chromen-4-one	284;142.1;83	C27H28O14	70255-49-1	GKLSYIMLZDYQBJ-UHFFFAOYSA-N		HMDB0037419	194340	Shikimates and Phenylpropanoids	Flavonoids	Flavones	HERB006733	Stigma Maydis	2.58			575.14	49.6	2.2	NEG	[M-H]-	level2	7.00315e+06
Cyclolinopeptide G	1098.5;1098.2;227.1	C56H75N9O10S2		MGTCVHJATWUGDT-VAFFMOIVSA-N		HMDB0036551	6398539	Amino acids and Peptides	Oligopeptides	Cyclic peptides	HERB005059;HERB006326	/;Semen Lini	2.57			1098.53	316.8	10	POS	[M+H]+	level2	1.90643e+06
Isocurcumenol	140.1;257.1;257.1	C15H22O2		DEBDFZGNZTYPMF-NZBPQXDJSA-N				Terpenoids	Sesquiterpenoids	Guaiane sesquiterpenoids	HERB000615;HERB001164;HERB001210;HERB001579;HERB004369;HERB006019;HERB006718	Thuja orientalis;Fructus Zizyphi Jujubae;Radix Angelicae sinensis;Rhizoma Curcumae;Curcuma zedoaria [Syn. Curcuma aeruginosa];Rhizoma Cyperi;Radix Curcumae	2.57			257.147	651.4	10.9	POS	[M+Na]+	level2	8.20308e+06
12-Hydroxyjasmonic acid	143.1;59;144.1	C12H18O4		RZGFUGXQKMEMOO-BSANDHCLSA-N				Fatty acids	Octadecanoids	Jasmonic acids	HERB007208;HERB004217;HERB004986	/;/;Thymus vulgaris	2.57			225.111	421.7	10.4	NEG	[M-H]-	level2	1.7273e+06
Methyl palmitelaidate	109.1;69.1;123.1	C17H32O2		IZFGRAGOVZCUFB-CMDGGOBGSA-N				Fatty acids	Fatty esters	Wax monoesters	HERB000842;HERB002209;HERB002711;HERB003031;HERB004316;HERB005118;HERB005165;HERB007213;HERB000323;HERB000330;HERB002563;HERB004609;HERB004849;HERB005712	/;Semen Glycine Max;Semen Impatientis;Flos Chrysanthemi;Semen Sterculiae Lychnophorae;Radix Rehmanniae Preparata;Fructus Polygoni Orientalis;Fructus Perillae;Radix Isatidis seu Baphicacanthi;Rhizoma Pinelliae;Radix Scutellariae;Radix Ginseng;fructus hippophae;/	2.56			269.247	465.2	0.6	POS	[M+H]+	level2	1.13391e+06
Borneol propionate	95.1;175.1;109.1	C13H22O2	2756-56-1	FAFMZORPAAGQFV-UHFFFAOYSA-N		HMDB0038249	89306	Terpenoids	Monoterpenoids	Camphane monoterpenoids	HERB000688	Centranthus longiflorus ssp. longiflorus	2.56			211.169	394.3	0.6	POS	[M+H]+	level2	2.61678e+06
Wulignan A1	365.1;243.1	C20H22O5		PSFZYOUCEGTRJM-RMDKCXRXSA-N				Shikimates and Phenylpropanoids	Lignans	Arylnaphthalene and aryltetralin lignans	HERB006518	Schisandra henryi	2.55			365.135	455.8	12.2	POS	[M+Na]+	level2	1.94707e+08
1,4a-Dimethyl-9-oxo-7-propan-2-yl-3,4,10,10a-tetrahydro-2H-phenanthrene-1-carboxylic acid	313.2;130.1;182.1	C20H26O3		MSWJSDLNPCSSNW-UHFFFAOYSA-N				Terpenoids	Diterpenoids	Podocarpane diterpenoids	HERB005387	Picea morrisonicola	2.55			313.177	364.2	12.2	NEG	[M-H]-	level2	1.28086e+07
Vinetorin	59;141;161	C15H11ClO5		CCCPQTCGPQONAG-UHFFFAOYSA-N				Polyketides	Xanthones	Methyl xanthones	HERB002503	Hypericum ascyron	2.54			305.023	37.9	3.1	NEG	[M-H]-	level2	7.50287e+07
Morphine	211.1;169.1;141.1	C17H19NO3	57-27-2	BQJCRHHNABKAKU-KBQPJGBKSA-N	C01516	HMDB0014440	5288826	Alkaloids	Tyrosine alkaloids	Isoquinoline alkaloids	HERB000259;HERB000293;HERB000300;HERB000650;HERB003306;HERB003307;HERB004853;HERB005192;HERB005228;HERB005298;HERB006331;HERB006652;HERB006653;HERB006654;HERB006771	/;/;/;Bufo bufo gargarizans, Bufo melanostictus;Papaver commutatum [Syn. Papaver rhoeas ];/;Fructus Amomi;Adina pilulifera [Syn. Cephalanthus pilulifera ];Folium Llicis Chinensis;pericarpium papaveris;Papaver somniferum;Papaver somniferum;pericarpium papaveris;/;Rhizoma Corydalis	2.52			286.14	230.9	13.6	POS	[M+H]+	level2	4.76274e+06
methyl (Z)-2-[(2S,3R,12bS)-3-ethyl-1,2,3,4,6,7,12,12b-octahydroindolo[2,3-a]quinolizin-2-yl]-3-methoxyprop-2-enoate	191.1;369.2;179.1	C22H28N2O3		NMLUOJBSAYAYEM-CPHCKLLXSA-N				Alkaloids	Tryptophan alkaloids	Corynanthe type	HERB001924;HERB000184;HERB000424;HERB001355;HERB001410;HERB001517;HERB001724;HERB002059;HERB002420;HERB005936;HERB000685;HERB001171;HERB001215;HERB001583;HERB001665;HERB002348;HERB005595;HERB005687;HERB006223	Ramulus Uncariae cum Uncis;Uncaria sessilifructus [Syn. Nauclea sessilifructus ];Uncaria tomentosa;Exocarpium Benincasae;/;Uncaria nervosa;Cephalanthus occidentalis;Uncaria guianensis;Uncaria sinensis;Uncaria attenuata;Uncaria longiflora;/;Semen Cavaliae;Catechu;Uncaria africana;Uncaria callophylla;Uncaria elliptica;Lactuca sativa;Uncaria cordata	2.52			369.206	489.7	10.9	POS	[M+H]+	level2	1.08593e+06
Pipericine	319.3;336.3;95.1	C22H41NO		QQCGKIZHTJLRNN-NBRVCOCJSA-N		HMDB0302880		Fatty acids	Fatty amides	N-acyl amines	HERB002371	Fructus Piperis	2.51			336.326	568.1	0	POS	[M+H]+	level2	7.0512e+06
N-Methylpelletierine	59.1;44;156.1	C9H17NO		TYHJMEIBGDDCPA-SECBINFHSA-N				Alkaloids	Lysine alkaloids	Piperidine alkaloids	HERB002245;HERB003908;HERB004330;HERB005070;HERB005071;HERB005107;HERB000706;HERB000775;HERB000892	Sedum kamtschaticum;Astragalus mongholicus;Herba Eupatorii;Punica granatum;Pericarpium Grati;Sedum sarmentosum;Radix Dichroae;Pericarpium Citri Reticulatae;Herba Sedi sarmentosi	2.5			156.138	646.9	0.6	POS	[M+H]+	level2	1.30102e+06
Angoletin	301.1;89.1;133.1	C18H20O4		HBRYKWADRULLHU-UHFFFAOYSA-N				Shikimates and Phenylpropanoids	Flavonoids	Chalcones	HERB004407	Fructus Syzygii	2.5			301.141	472.2	8.5	POS	[M+H]+	level2	5.99797e+07
alpha-Methylene butyrolactone	81.1;55.1;43	C5H6O2		GSLDEZOOOSBFGP-UHFFFAOYSA-N	C20578	HMDB0246945	68352	Terpenoids	Monoterpenoids		HERB004609;HERB005564;HERB006719	Radix Ginseng;Rhizoma Smilacis Glabrae;Tulipa gesneriana	2.49			99.0441	28	3.9	POS	[M+H]+	level2	7.59162e+06
2-Amino-5-[(1-hydroxycyclopropyl)amino]-5-oxopentanoic acid	161.1;203.1;203.1	C8H14N2O4	58919-61-2	OEEZRBUCLFMTLD-UHFFFAOYSA-N	C08271	HMDB0034266	4479242	Amino acids and Peptides	Small peptides	Aminoacids	HERB001165;HERB001394;HERB001744;HERB002048;HERB002257;HERB002339;HERB002515;HERB003616;HERB003698;HERB004026;HERB004042;HERB004242;HERB004520;HERB004783;HERB005017;HERB007110	/;Radix Angelicae Pubescentis;Citrus tangemna;Coprinus atramentarius;Bupleurum scorzonerifolium;Magnolia officinalis;Artemisia annua;Herba Humuli Scandentis;Radix et Rhizoma Thalictri;Artemisia japonica;/;Fructus Ligustri lucidi;Herba Artemisiae Annuae;Radix Notoginseng;Rhizoma Zingiberis Recens;Citrus erythrosa	2.48			203.102	450.5	4.5	POS	[M+H]+	level2	868019
1-(Hexopyranosyloxy)-4,5-dihydroxycyclopent-2-ene-1-carbonitrile	304.1;286.1;202.5	C12H17NO8	14332-17-3	HASDUOHKNMHNJA-UHFFFAOYSA-N	C08331	HMDB0029913	122812				HERB000795;HERB003642	Gymnema sylvestre;Gynocardia odorata	2.47			304.1	44	7.9	POS	[M+H]+	level2	6.45432e+06
3-Methylhexanal	55.1;59;71.1	C7H14O	19269-28-4	ZSJUABCTGCNBPF-UHFFFAOYSA-N		HMDB0032405	140511	Fatty acids	Fatty acyls	Fatty aldehydes			2.47			115.112	28	0.2	POS	[M+H]+	level2	6.97881e+07
2,3-Dimethylacrylic acid, (Z)-	57.1;59;82.1	C5H8O2	565-63-9	UIERETOOQGIECD-ARJAWSKDSA-N		HMDB0029608	643915	Fatty acids	Fatty Acids and Conjugates	Branched fatty acids	HERB001165;HERB001394;HERB001700;HERB003192;HERB004453;HERB000129;HERB000139;HERB000305;HERB001217;HERB003232;HERB003369;HERB004093;HERB004191;HERB004469;HERB005890;HERB006766	/;Radix Angelicae Pubescentis;Petasites japonicus;flos farfarae;radix Peucedani;Fructus Crotonis;/;Radix Angelicae Dahuricae;/;fructus Capsici;Stamen Nelumbinis;/;Fructus Arctii lappae;Semen Pharbitidis;Allium schoenoprasum;Angelica archangelica	2.45			101.06	712.9	0.4	POS	[M+H]+	level2	4.27127e+06
19-Ethenyl-18-[3,4,5-trihydroxy-6-(hydroxymethyl)oxan-2-yl]oxy-17-oxa-3,13-diazapentacyclo[11.8.0.02,11.04,9.015,20]henicosa-2(11),4,6,8,15-pentaene-10,14-dione	87;410.1;511.2	C26H28N2O9		ODQBQUXGRYBRTP-UHFFFAOYSA-N				Alkaloids	Tryptophan alkaloids	Pyrroloquinoline alkaloids	HERB001346;HERB001447;HERB003458;HERB005877	Nauclea orientalis;Ophiorrhiza pumila;Ophiorrhiza liukiuensis;Camptotheca acuminata	2.45			511.178	44.9	13.8	NEG	[M-H]-	level2	1.27782e+07
(1R,2E,7R,10E,12S,13S,15R)-12,15-dihydroxy-7-methyl-8-oxabicyclo[11.3.0]hexadeca-2,10-dien-9-one	263.2;280.3;95.1	C16H24O4		KQNZDYYTLMIZCT-SWGFJCPHSA-N				Polyketides	Macrolides	Macrolide lactones	HERB000879;HERB001210	/;Radix Angelicae sinensis	2.43			281.172	463	8.9	POS	[M+H]+	level2	1.82941e+06
3-Methylheptan-4-one	84;69.1;115	C8H16O		NHIMSNHOEAVUKE-UHFFFAOYSA-N				Fatty acids	Fatty acyls	Oxygenated hydrocarbons	HERB006686		2.43			129.127	23.9	0.1	POS	[M+H]+	level2	6.34957e+06
Epilupeol	154.1;171.1;409.4	C30H50O		MQYXUWHLBZFQQO-ISZJTHHZSA-N				Terpenoids	Triterpenoids	Lupane triterpenoids	HERB000535;HERB003653;HERB000087;HERB000144;HERB000220;HERB000237;HERB000281;HERB000293;HERB000323;HERB000403;HERB000429;HERB000568;HERB000570;HERB000800;HERB000807;HERB000839;HERB000842;HERB001101;HERB001124;HERB001164;HERB001165;HERB001211;HERB001215;HERB001234;HERB001448;HERB001556;HERB001797;HERB001824;HERB001876;HERB001900;HERB001901;HERB001915;HERB001938;HERB002040;HERB002048;HERB002052;HER…	Euphorbia portlandica;Jatropha curcas;Phyllanthus emblica;Euphorbia royleana;Bombyx mori;Radix Ampelopsis;Radix Pulsatillae;/;Radix Isatidis seu Baphicacanthi;Radix Glehniae;Ricinus communis;Bombyx mori;/;Radix Paeoniae Rubra;Alnus japonica;Chrysanthemum cinerariaefolium;/;Folium Isatidis;Ilex latifolia;Fructus Zizyphi Jujubae;/;Radix Codonopsis pilosulae;Semen Cavaliae;/;Herba Clinopodii;Herba C…	2.41			409.379	530.4	7.6	POS	[M-H2O+H]+	level2	950826
Pseudoionone	193.2;175.1;95.1	C13H20O	3548-78-5	JXJIQCXXJGRKRJ-KOOBJXAQSA-N		HMDB0032498	1757003	Terpenoids	Apocarotenoids	Apocarotenoids (Ψ-)	HERB001621;HERB003031;HERB003439	Folium Sene;Flos Chrysanthemi;Flos Campsis	2.41			193.159	545.8	0.2	POS	[M+H]+	level2	2.1891e+06
cis-Chrysanthemol	172.2;88.1;102.1	C10H18O		HIPIENNKVJCMAP-DTWKUNHWSA-N				Terpenoids	Monoterpenoids	Monocyclic monoterpenoids	HERB000178;HERB001034;HERB001271;HERB001397;HERB002207;HERB002370;HERB003031;HERB003433;HERB004554;HERB005092;HERB005541;HERB006470;HERB006471	Phaseolus vulgaris;/;Radix Sanguisorbae;Rhododendron simsii;Glycine max;Herba Visci;Flos Chrysanthemi;Eurya japonica;Chaenomeles lagenaria [Syn. Chaenomeles speciosa];/;Speranskia tuberculata;Chrysanthemum indicum;Flos Chrysanthemi Indici	2.4			172.169	430.6	0.6	POS	[M+NH4]+	level2	3.8951e+06
5,7-Dimethoxyflavanone	154;110;268	C17H16O4		IAFBOKYTDSDNHV-UHFFFAOYSA-N		HMDB0341129	378567	Shikimates and Phenylpropanoids	Flavonoids	Flavanones	HERB004407	Fructus Syzygii	2.38			283.094	283.7	13.6	NEG	[M-H]-	level2	1.77591e+06
Kanzonol C	393.2;64.7;298.3	C25H28O4		CBGDCCSHOGQUSW-MDWZMJQESA-N				Shikimates and Phenylpropanoids	Flavonoids	Chalcones	HERB001779;HERB001355;HERB002000;HERB006925;HERB006926	Radix Glycyrrhizae;Exocarpium Benincasae;Glycyrrhiza glabra;/;Glycyrrhiza inflata	2.36			393.21	646.5	9.9	POS	[M+H]+	level2	2.43226e+06
Linderic acid	176;159;199.2	C12H22O2		GCORITRBZMICMI-HJWRWDBZSA-N				Fatty acids	Fatty Acids and Conjugates	Unsaturated fatty acids	HERB000497;HERB000508;HERB001305;HERB001749;HERB006401;HERB006960;HERB000777;HERB003359;HERB004064;HERB004500;HERB004752;HERB005767;HERB005821	semen arecae;herba Menthae;Caulis Erycibes;Poria;Capra hircus, Ovis aries;Litsea pungens;Lignum Aquilariae Resitum;/;Radix Aucklandiae;Radix Solani melongee;Rhizoma seu Herba Saururi;Radix Linderae;Exocarpium Citrulli	2.36			199.169	328.3	0.1	POS	[M+H]+	level2	1.30536e+06
(9Z,12Z)-octadeca-9,12-dienal	265.3;83.1;97.1	C18H32O		HXLZULGRVFOIDK-HZJYTTRNSA-N				Fatty acids	Fatty acyls	Fatty aldehydes	HERB000305;HERB004102;HERB004914	Radix Angelicae Dahuricae;Radix Adenophorae;Rhizoma Kaempferiae	2.34			265.253	543.3	0.1	POS	[M+H]+	level2	5.33874e+07
Equisetin	128;372.2;243.2	C22H31NO4		QNQBPPQLRODXET-AIMHRHHOSA-N				Amino acids and Peptides	Cyclic polyketides	3-Decalinoyltetramic acids			2.34			372.214	218.4	10.1	NEG	[M-H]-	level2	905879
3,4-Dimethyl-2,5-bis(3,4,5-trimethoxyphenyl)oxolane	119.1;120.1;133.1	C24H32O7		ZPINJJOPURFFNV-UHFFFAOYSA-N				Shikimates and Phenylpropanoids	Lignans	Furanoid lignans	HERB001094;HERB003553	Litsea grandis;Arundo donax	2.33			415.211	425.8	0.7	POS	[M-H2O+H]+	level2	4.75011e+07
2-Nonen-1-ol, (2Z)-	143;69.1;57.1	C9H18O	41453-56-9	NSSALFVIQPAIQK-FPLPWBNLSA-N		HMDB0041499	5365027	Fatty acids	Fatty acyls	Fatty alcohols	HERB003464;HERB005121;HERB000887;HERB001360;HERB006784;HERB002960	Dendrobium fimbriatum var. oculatum;Dendrobium chrysanthum;Radix chuanxiong；Rhizoma Chuanxiong;Fructus Malvae;/;Craibiodendron yunnanese	2.32			143.143	28.5	0.1	POS	[M+H]+	level2	1.50735e+07
5,8-Epoxy-5,8-dihydro-12'-apo-b-carotene-3,12'-diol	102.1;384.8;385.3	C25H36O3	80931-31-3	MLVPRCYREVPVES-KWTPPHGWSA-N		HMDB0036425	131751989	Terpenoids	Apocarotenoids	Apocarotenoids (β-)			2.31			385.274	207.5	0.8	POS	[M+H]+	level2	1.11118e+06
Benzofuran	119;101;80.5	C8H6O	271-89-6	IANQTJSKSUMEQM-UHFFFAOYSA-N	C14512	HMDB0032929	9223	Shikimates and Phenylpropanoids	Coumarins	Furocoumarins	HERB002846;HERB003009;HERB003819;HERB004343;HERB005168	Lignum Dalbergiae odoriferae Rosewood;Sarcandra glabra [Syn. Chloranthus glaber];/;Melilotus suaveolens;Polygala caudata	2.31			119.049	33.9	0.3	POS	[M+H]+	level2	2.31097e+07
Pelletierine	142.1;44;125.1	C8H15NO	2858-66-4	JEIZLWNUBXHADF-MRVPVSSYSA-N		HMDB0030324	3034881	Alkaloids	Lysine alkaloids	Piperidine alkaloids	HERB003806;HERB000122;HERB001005;HERB004060;HERB004330;HERB004554;HERB005070;HERB005071;HERB005352	Paulownia tomentosa;Solanum aviculare [Syn. Solanum laciniatum];Withania somnifera;Caulis Aristolochiae seu Clematis;Herba Eupatorii;Chaenomeles lagenaria [Syn. Chaenomeles speciosa];Punica granatum;Pericarpium Grati;Sedum acre	2.3			142.123	522.6	0.5	POS	[M+H]+	level2	3.10664e+06
Methyl 3,4,5-trimethoxycinnamate	251.1;121;80	C13H16O5	20329-96-8	KLXHCGFNNUQTEY-AATRIKPKSA-N		HMDB0038551	735846	Shikimates and Phenylpropanoids	Phenylpropanoids (C6-C3)	Cinnamic acids and derivatives	HERB000403;HERB000584;HERB001852;HERB002309	Radix Glehniae;Rhizoma Atractylodis;/;/	2.3			251.096	584.7	12.8	NEG	[M-H]-	level2	1.65085e+06
Citronellyl Acetate	163.1;181.2;83.1	C12H22O2	150-84-5	JOZKFWLRHCDGJA-UHFFFAOYSA-N	C12298	HMDB0034160	9017	Terpenoids	Monoterpenoids	Acyclic monoterpenoids	HERB006930;HERB004412;HERB000408;HERB000767;HERB000887;HERB001171;HERB001404;HERB001643;HERB001734;HERB002309;HERB002380;HERB002962;HERB003010;HERB003044;HERB003137;HERB003840;HERB004242;HERB005017;HERB005066;HERB005197;HERB005762;HERB005808;HERB005835;HERB006057;HERB006228;HERB006274;HERB000638	/;Citrus paradisi;Fructus Schiandrae;Herba Plantaginis;Radix chuanxiong；Rhizoma Chuanxiong;/;Juniperus rigida;/;Fructus Citri sarcodactylis;/;Daucus carota var. sativa;Flos Lonicerae;Murraya paniculata [Syn. Chalcas paniculata];Citrus reticulata;/;Flos Rosae Rugosae;Fructus Ligustri lucidi;Rhizoma Zingiberis Recens;Pelargonium hortorum;Narcissus tazetta var. chinensis;Schisandra chinensis;Radix c…	2.29			216.196	364.4	0.3	POS	[M+NH4]+	level2	2.44194e+06
2-Propenal, 3-(4-hydroxy-3,5-dimethoxyphenyl)-	153;149;57.1	C11H12O4		CDICDSOGTRCHMG-UHFFFAOYSA-N		HMDB0258301	119216	Shikimates and Phenylpropanoids	Phenylpropanoids (C6-C3)	Cinnamic acids and derivatives	HERB000225;HERB000293;HERB000323;HERB000515;HERB002215;HERB002339;HERB002563;HERB003245;HERB004513;HERB004527;HERB005362;HERB005476;HERB005519;HERB005969;HERB006478;HERB006579;HERB005392	Sinapis alba;/;Radix Isatidis seu Baphicacanthi;/;Juglans nigra;Magnolia officinalis;Radix Scutellariae;Semen Raphani;Cortex Fraxini;Semen Abutili;Hibiscus taiwanensis;Herba Aristolochiae;Semen Lepiddi seu Descurainiae;Swertia angustifolia;Sinapis arvensis;Acer saccharinum;Lignum Santaii Albi	2.28			209.081	472.2	0	POS	[M+H]+	level2	1.55129e+06
Hexadecyl (E)-ferulate	71.1;85.1;57.1	C26H42O4	158306-36-6	ZISDTRGMDDVTKY-ZZEZOPTASA-N		HMDB0039317	14522983	Shikimates and Phenylpropanoids			HERB002309;HERB003659	/;Radix Ephedrae	2.27			419.316	577.6	0.3	POS	[M+H]+	level2	2.82059e+06
2-Keto palmitic acid	95.1;175.1;254.2	C16H30O3		ZVNHILZUTNYFGT-UHFFFAOYSA-N				Fatty acids	Fatty Acids and Conjugates	Oxo fatty acids	HERB003127	Ulva pertusa	2.27			271.227	394.3	0.6	POS	[M+H]+	level2	966881
(-)-Phaseic acid	135.1;107.1;69	C15H20O5		IZGYIFFQBZWOLJ-UUZREKTLSA-N				Terpenoids	Apocarotenoids	Apocarotenoids(ε-)	HERB002277	Phaseolus multiflorus	2.26			281.138	425.8	0.8	POS	[M+H]+	level2	1.14796e+06
Germine	119.1;116.1;118.1	C27H43NO8		RNPABQVCNAUEIY-GUQYYFCISA-N				Alkaloids	Pseudoalkaloids	Steroidal alkaloids	HERB003322;HERB003621	Veratrum nigrum;Veratrum viride	2.26			532.29	425.8	0.6	POS	[M+Na]+	level2	1.92827e+06
Piperolein B	89.1;133.1;327.2	C21H29NO3	30505-89-6	FAXXHNWVMKTOFF-UXBLZVDNSA-N		HMDB0030340	21580213	Alkaloids	Lysine alkaloids	Piperidine alkaloids	HERB001876;HERB002371	flos puerariae lobatae;Fructus Piperis	2.26			344.228	228.1	14.9	POS	[M+H]+	level2	1.79316e+06
Tetramethylsuccinamide	131.1;173.1;71	C8H16N2O2		RCWUFNWXCIKHPC-UHFFFAOYSA-N				Amino acids and Peptides			HERB004874;HERB005988	Pseudobulbus Cremastrae seu Pleiones;Rhizoma Curculiginis	2.25			173.128	646.9	0.8	POS	[M+H]+	level2	2.91139e+06
Diethyl Sebacate	129.1;111;101.1	C14H26O4	110-40-7	ONKUXPIBXRRIDU-UHFFFAOYSA-N		HMDB0040429	8049	Fatty acids	Fatty esters	Wax monoesters	HERB004692	Herba Cistanches	2.25			259.19	567.2	0.4	POS	[M+H]+	level2	3.05564e+06
Nigakilactone H	425.2;365.2;281.1	C22H32O8		WTMHOKZZJFYIGE-FCESQLEQSA-N				Terpenoids	Triterpenoids	Quassinoids	HERB003159;HERB003169	Picrasma quassioides [Syn. Picrasma ailanthoides];Picrasma quassioides [Syn. Picrasma ailanthoides]	2.25			425.215	651.4	5	POS	[M+H]+	level2	7.70421e+06
Glyceryl Monooleate	129.1;101.1;103.1	C21H40O4		RZRNAYUHWVFMIP-KTKRTIGZSA-N				Fatty acids	Glycerolipids	Monoacylglycerols	HERB000884;HERB005295;HERB006752;HERB000777;HERB002094;HERB002711	Herba andrographitis;Setaria italica;Fructus Akebiae;Lignum Aquilariae Resitum;Spora Lygodii;Semen Impatientis	2.25			357.3	560.1	0.8	POS	[M+H]+	level2	578636
(9,10,19-Trihydroxy-5-methyl-12-methylidene-7-azaheptacyclo[9.6.2.01,8.05,17.07,16.09,14.014,18]nonadecan-3-yl) acetate	89.1;133.1;371.2	C22H29NO5		XGTNTUKODZZCGL-UHFFFAOYSA-N				Alkaloids	Pseudoalkaloids	Terpenoid alkaloids	HERB002522	Aconitum coreanum	2.25			388.212	456.2	0.2	POS	[M+H]+	level2	1.91336e+06
Amaroswerin	647.2;504.1;97	C29H30O14		UZYZCCWBBBCDAD-WCYQFIIKSA-N				Terpenoids	Monoterpenoids	Secoiridoid monoterpenoids	HERB001213;HERB001288;HERB001327;HERB002904;HERB003478;HERB004764	Swertia chinensis;Gentiana rigescens;Gentiana manshurica;/;/;Gentiana triflora	2.25			647.161	93.4	1.4	NEG	[M+FA-H]-	level2	1.97664e+06
(+)-Alismoxide	263.2;245.2;95.1	C15H26O2		IWQURBSTAIRNAE-CVSAEHQPSA-N				Terpenoids	Sesquiterpenoids	Guaiane sesquiterpenoids	HERB004369;HERB004004	Curcuma zedoaria [Syn. Curcuma aeruginosa];Resi myrrhae	2.24			280.225	489.2	7.9	POS	[M+ACN+H]+	level2	749969
beta-Caryophyllene alcohol	240.2;83.1;205.2	C15H26O	472-97-9	FUQAYSQLAOJBBC-UHFFFAOYSA-N		HMDB0037066	61125	Terpenoids	Sesquiterpenoids	Caryolane sesquiterpenoids	HERB001309	Flos Caryophylli	2.23			240.232	543.3	1.4	POS	[M+NH4]+	level2	2.15116e+06
[8-[2-(3-Methylbutanoyloxy)propan-2-yl]-2-oxo-8,9-dihydrofuro[2,3-h]chromen-9-yl] 3-methylbutanoate	100.9;173;101.9	C24H30O7		KPLBOWKEQXYXSD-UHFFFAOYSA-N				Shikimates and Phenylpropanoids	Coumarins	Furocoumarins	HERB000789;HERB003302;HERB003417	Ammi visnaga;Seseli libanotis;Angelica sylvestris	2.23			429.195	543.7	7.2	NEG	[M-H]-	level2	1.55045e+06
Erysenegalensein J	125;290.1;100	C25H24O7		DQNIDSLDXGTEPL-UHFFFAOYSA-N				Shikimates and Phenylpropanoids	Isoflavonoids	Coumaronochromones			2.22			435.144	200.6	1.7	NEG	[M-H]-	level2	878006
14-(hydroxymethyl)-5,9-dimethyl-15-oxapentacyclo[11.3.1.01,10.04,9.014,16]heptadecane-5-carboxylic acid	229.2;70.1;127.1	C20H30O4		VUKHFRDPHIDEAW-UHFFFAOYSA-N				Terpenoids	Diterpenoids	Kaurane and Phyllocladane diterpenoids	HERB004338	Wedelia chinensis	2.21			357.205	216.2	3	POS	[M+Na]+	level2	2.48261e+06
1-Acetyloxy-2-hydroxy-12,15-heneicosadien-4-one	329.2;381.1;346.3	C23H40O4	56164-07-9	IBDVBNUJEGRVQN-NQLNTKRDSA-N		HMDB0041103	5283266	Fatty acids	Fatty acyls	Fatty alcohols	HERB001566	Persea americana [Syn. Persea gratissima ]	2.19			381.303	428.8	9.4	POS	[M+H]+	level2	65055.6
7-O-Methylbavachin	255.2;59;80.7	C21H22O4		VOCGSQHKPZSIKB-UHFFFAOYSA-N		HMDB0248887		Shikimates and Phenylpropanoids	Flavonoids	Flavanones	HERB000546;HERB004387;HERB000554	Psoralea corylifolia;Fructus Psoraleae Corylifoliae;/	2.17			337.143	504.3	4.9	NEG	[M-H]-	level2	1.21682e+07
4-(1,3-Benzodioxol-5-ylmethyl)-3-[(3,4-dimethoxyphenyl)methyl]oxolan-2-one	241.1;84;259.1	C21H22O6		IYBDDRJHJMFFBB-UHFFFAOYSA-N				Shikimates and Phenylpropanoids	Lignans	Dibenzylbutyrolactone lignans	HERB006492	Phyllanthus urinaria	2.16			388.172	286.2	11.2	POS	[M+NH4]+	level2	1.67543e+06
Diosgenin	154.1;171.1;379.3	C27H42O3		WQLVFSAGQJTQCK-VKROHFNGSA-N				Terpenoids	Steroids	Spirostane steroids	HERB000143;HERB000246;HERB000439;HERB000625;HERB001247;HERB001679;HERB002376;HERB002591;HERB002679;HERB003953;HERB004467;HERB004869;HERB005036;HERB005434;HERB005998;HERB006101;HERB006310;HERB006754;HERB000272;HERB000638;HERB000641;HERB000719;HERB000770;HERB000818;HERB000842;HERB000869;HERB000877;HERB000979;HERB001481;HERB001627;HERB001774;HERB001948;HERB002055;HERB002534;HERB002573;HERB002706;HER…	/;/;Dioscorea hypoglauca [Syn. Dioscorea collettii var. hypoglauca];Dioscorea collettii;Fructus Kochiae;/;/;Rhizoma Dioscoreae bulbiferae;Fructus Tribuli;/;Solanum dulcamara;Dioscorea tokoro;Folium Mahoe;Radix Asparagi;Dioscorea gracillima;Dioscorea parviflora;Fructus Bruceae;Rhizoma Polygoti Odorati;Dioscorea hispida;Radix Bupleuri;Dioscorea nipponica ssp. rosthornii;Paris polyphylla var. pseudo…	2.14			397.306	387	10.1	POS	[M-H2O+H]+	level2	1.09105e+06
[(3aS,4S,5S,6E,10E,11aR)-6-formyl-5-methoxy-10-methyl-3-methylidene-2-oxo-3a,4,5,8,9,11a-hexahydrocyclodeca[b]furan-4-yl] 2-methylpropanoate	201.1;102.1;86.1	C20H26O6		SKCDPGIEMVQDCR-VBMXKYFYSA-N				Terpenoids	Sesquiterpenoids	Germacrane sesquiterpenoids	HERB001991	Acanthospermum glabratum	2.13			380.204	201.8	7.8	POS	[M+NH4]+	level2	789230
Isoamyl Alcohol	43.1;41;71.1	C5H12O	123-51-3	PHTQWCKDNZKARW-UHFFFAOYSA-N	C07328	HMDB0006007	31260	Fatty acids	Fatty acyls	Fatty alcohols	HERB000960;HERB004239;HERB004513;HERB005444;HERB001402;HERB002655;HERB003956;HERB004407;HERB003137;HERB003840;HERB003872;HERB004129;HERB004950	Vinegar;Radix Oryzae Glutinosae;Cortex Fraxini;Radix Trichosanthis;Cicuta virosa;Herba Capsellae;Gossypium herbaceum;Fructus Syzygii;/;Flos Rosae Rugosae;Phytolacca americana [Syn. Phytolacca decandra ];Flos Rhododendri Mollis;Fructus Corni	2.13			71.0855	27.6	8.1	POS	[M+H-H2O]+	level2	1.82082e+07
1,7-Diphenyl-4-hepten-3-one	76;145.1;85.1	C19H20O	79559-59-4	UDNMYDZHPMNIEQ-RIYZIHGNSA-N		HMDB0031873	5316932	Shikimates and Phenylpropanoids	Diarylheptanoids	Linear diarylheptanoids	HERB000592;HERB001852	Alpinia katsumadai;/	2.1			303.119	284.1	14	POS	[M+K]+	level2	673956
2-(Hydroxymethyl)-6-[2-(4-hydroxyphenyl)ethoxy]oxane-3,4,5-triol	143.1;144.1;298.2	C14H20O7		ILRCGYURZSFMEG-UHFFFAOYSA-N		HMDB0257463	4961358	Shikimates and Phenylpropanoids	Phenylethanoids (C6-C2)	Phenylethanoids	HERB001049;HERB002387;HERB002697;HERB003028;HERB003222;HERB003679;HERB004242;HERB004995;HERB005011;HERB005238;HERB005849;HERB005954;HERB006765;HERB006814;HERB006832;HERB000588;HERB001117;HERB001251;HERB001407;HERB001641;HERB002294;HERB002563;HERB002993;HERB003245;HERB003361;HERB003431;HERB004029;HERB004237;HERB004488;HERB004692;HERB005012;HERB005447;HERB006633	Rhodiola crenulata [Syn. Rhodiola euryphylla];Rhodiola subopposita;Rhodiola algida;/;Phillyrea latifolia;Semen Strychni;Fructus Ligustri lucidi;Rhodiola coccinea;Rhodiola sacra;Rhodiola quadrifida;Rhodiola himalansis;Rhodiola kirilowii;Rhodiola juparensis;Vaccinium vitis-idaea;Rhodiola yunnanesis;/;Caulis Sargentodoxae;/;Lamiophlomis rotata [Syn. Phlomis rotata ];Carduus crispus;Radix et Rhizoma …	2.1			299.108	432.7	12.1	NEG	[M-H]-	level2	2.57825e+06
Tetrahydro-2-(4-hydroxy-3-methoxyphenyl)-4-((4-hydroxy-3-methoxyphenyl)methyl)-3-furanmethanol	83;55;100	C20H24O6		MHXCIKYXNYCMHY-UHFFFAOYSA-N		HMDB0253982	134203	Shikimates and Phenylpropanoids	Lignans	Furanoid lignans	HERB000253;HERB000323;HERB001410;HERB002560;HERB002700;HERB003232;HERB003361;HERB004516;HERB006228;HERB002273;HERB003359;HERB003908;HERB006097;HERB006146;HERB006564;HERB006913;HERB004737;HERB004888	Aquilaria sinensis;Radix Isatidis seu Baphicacanthi;/;Radix Astragali;/;fructus Capsici;Fructus Forsythiae;Indigo turalis;/;Capsicum annuum;/;Astragalus mongholicus;Rubia yunnanensis;Piptanthus nanus;Tsuga heterophylla;Araucaria angustifolia;Daphne odora;Daphne tangutica	2.09			405.151	93.4	10	NEG	[M+HCOO]-	level2	1.92165e+06
14-Deoxy-11,12-dehydroandrographolide	86.1;132.1;156.1	C20H28O4		XMJAJFVLHDIEHF-CRBRZBHVSA-N				Terpenoids	Diterpenoids	Labdane diterpenoids	HERB000777;HERB000884;HERB001333;HERB001776;HERB002711	Lignum Aquilariae Resitum;Herba andrographitis;Cordyceps;Radix Aconiti Lateralis;Semen Impatientis	2.07			315.191	363.9	11.9	POS	[M-H2O+H]+	level2	6.83689e+06
Bilobol	250.2;216.1;202.1	C21H34O2		TUGAUFMQYWZJAB-FPLPWBNLSA-N				Polyketides	Aromatic polyketides	Catechols with side chains	HERB000161;HERB000186;HERB001406;HERB006144;HERB006632;HERB006694	Semen Lablab Album;Semen Ginkgo;Anacardium occidentale;Schinus terebinthifolius;/;Ardisia colorata	2.07			357.215	244.8	11.6	POS	[M+K]+	level2	1.35978e+06
Pyrano[3,2-a]carbazole-3-butanol, 3,11-dihydro-alpha,alpha,3,5-tetramethyl-	202.1;243.1;123.1	C23H27NO2	30048-24-9	ZMSFODUWJLWJOE-UHFFFAOYSA-N		HMDB0030226	131750980	Alkaloids	Tryptophan alkaloids	Carbazole alkaloids	HERB001381;HERB006173;HERB006598;HERB007068	/;Murraya paniculata var. exotica;Murraya koenigii;Murraya exotica	2.06			350.207	230.4	12.9	POS	[M+H]+	level2	3.0473e+06
(R)-Isomucronulatol	154;110;128.1	C17H18O5		NQRBAPDEZYMKFL-NSHDSACASA-N				Shikimates and Phenylpropanoids	Isoflavonoids	Isoflavanones	HERB001284;HERB003908;HERB002714	Polygonatum kingianum;Astragalus mongholicus;Caulis Millettiae	2.05			301.104	283.7	12.7	NEG	[M-H]-	level2	1.40875e+06
(2S,3R,4S,5R,6R)-2-[5,7-dihydroxy-2-(4-hydroxy-3,5-dimethoxyphenyl)chromenylium-3-yl]oxy-6-(hydroxymethyl)oxane-3,4,5-triol	314.1;494.1;450.2	C23H25O12		PXUQTDZNOHRWLI-XSEKTIEYSA-O							HERB002785;HERB004423;HERB002168	Nerium indicum;Vitis vinifera;/	2.04			494.148	44	14.3	POS	[M+H]+	level2	1.52139e+07
Spegatrine	264.2;242.2;265.2	[C20H25N2O2]+		DOTYYDUNWITJSJ-SYMHJQAPSA-O									2			324.18	381	15	NEG	[M-H]-	level2	1.50501e+06
6-Phenyldodecane	247.2;135.1;121.1	C18H30		ZYHJQFMTTFCBKH-UHFFFAOYSA-N			17629				HERB004834;HERB005900;HERB006632	Folium Mori;Radix Pacis quinquefolii;/	1.75			247.242	543.7	0.1	POS	[M+H]+	level3	1.44567e+07
Phthalic Anhydride	149;121;121	C8H4O3		LGRFSURHDFAFJT-UHFFFAOYSA-N		HMDB0256501		Shikimates and Phenylpropanoids			HERB001210;HERB000879;HERB003276	Radix Angelicae sinensis;/;Phryma leptostachya	1.75			149.023	472.2	0.1	POS	[M+H]+	level3	1.83299e+07
2-hexyl-5-propylbenzene-1,3-diol	95.1;237.2;109.1	C15H24O2		VERGPVBZPMTZDY-UHFFFAOYSA-N			197183	Terpenoids	Aromatic polyketides	Catechols with side chains	HERB002785	Nerium indicum	1.75			237.185	391.2	0.1	POS	[M+H]+	level3	3.65274e+06
2,3,4-Trimethyl-5-phenyloxazolidine	192.1;119;100.1	C12H17NO		HHPJDYZRNRHFBT-UHFFFAOYSA-N			5322112	Alkaloids	Pseudoalkaloids	Phenylalanine-derived alkaloids	HERB002145;HERB002993;HERB003658	Angelica taiwaniana;/;Herba Ephedrae	1.75			192.138	377.5	0	POS	[M+H]+	level3	2.62331e+06
2,6,6-Trimethyl-2-hydroxycyclohexanone	155.1;73;73	C9H16O2	7500-42-7	FWCGLHYHGUHPRY-UHFFFAOYSA-N		HMDB0037023	101115	Terpenoids	Apocarotenoids	Apocarotenoids(ε-)	HERB000632	Camellia sinensis [Syn. Thea sinensis]	1.75			155.108	431.7	0.2	NEG	[M-H]-	level3	1.29492e+06
3(2H)-Furanone, 5-methyl-2-octyl-	209.2;97.1;128	C13H22O2	57877-72-2	ZLLDSWALGJWTSW-UHFFFAOYSA-N		HMDB0032098	529383	Polyketides	Cyclic polyketides	4-pyrone derivatives	HERB000948	Bulbus Allii Fistulosi	1.75			209.155	419.6	0	NEG	[M-H]-	level3	755196
Apiole	71.1;134;139	C12H14O4	523-80-8	QQRSPHJOOXUALR-UHFFFAOYSA-N	C10429	HMDB0033776	10659	Shikimates and Phenylpropanoids	Phenylpropanoids (C6-C3)	Cinnamic acids and derivatives	HERB002505;HERB003636;HERB004479;HERB005955;HERB006045;HERB006121;HERB006733;HERB006930;HERB007091;HERB007208	Artemisia scoparia [Syn. Artemisia capillaris var. scoparia];Herba Verbae;Radix et Rhizoma Notopterygii;Piper angustifolium;Herba Elsholtziae;fructus Foeniculi;Stigma Maydis;/;Petroselinum crispum;/	1.75			221.082	384.4	0	NEG	[M-H]-	level3	4.88858e+06
Anthrone, 1,8-dihydroxy-3-methoxy-6-methyl-	254.1;269.1;269	C16H14O4		DRQZSQDHMHEDQS-UHFFFAOYSA-N			19132	Polyketides	Polycyclic aromatic polyketides	Anthraquinones and anthrones	HERB005312	Rumex acetosa	1.75			269.082	379.6	0.1	NEG	[M-H]-	level3	1.36962e+06
4-(2,4,5-Trimethoxyphenyl)-but-1,3-diene	221.1;165.1;179.1	C13H16O3		WACVTIABRPEUPH-UHFFFAOYSA-N			85447604	Shikimates and Phenylpropanoids	Phenylpropanoids (C6-C3)	Cinnamic acids and derivatives	HERB006467	Zingiber cassumunar	1.74			221.117	451.9	0.3	POS	[M+H]+	level3	989686
Bicyclo[3.1.1]hept-2-ene, 3,6,6-trimethyl-	81.1;137.1;95.1	C10H16		ZJUDTXCEVUJEOX-UHFFFAOYSA-N			107349	Terpenoids	Monoterpenoids	Pinane monoterpenoids	HERB002145	Angelica taiwaniana	1.74			137.132	717.2	0.8	POS	[M+H]+	level3	2.32329e+07
2-Methylpyrrole	41;81.1;55.1	C5H7N	636-41-9	TVCXVUHHCUYLGX-UHFFFAOYSA-N		HMDB0033114	12489	Alkaloids	Nicotinic acid alkaloids	Pyridine alkaloids	HERB002242	Semen Sesami Nigrum	1.74			82.0651	369.8	0.7	POS	[M+H]+	level3	5.71932e+07
Cyclopentanol	45;69.1;87.1	C5H10O		XCIXKGXIYUWCLL-UHFFFAOYSA-N	C02020	HMDB0302463	7298				HERB003956;HERB007240	Gossypium herbaceum;Echinacea purpurea	1.74			87.0804	65.1	0.3	POS	[M+H]+	level3	8.12301e+06
1,2,4-Benzenetriol	127;109;43	C6H6O3		GGNQRNBDZQJCCN-UHFFFAOYSA-N				Shikimates and Phenylpropanoids			HERB007046;HERB002962	Fructus Gardeniae;Flos Lonicerae	1.74			127.039	63.7	0.9	POS	[M+H]+	level3	2.84458e+07
Dimethyl Sulfoxide	79;64;61	C2H6OS	67-68-5	IAZDPXIOMUYVGZ-UHFFFAOYSA-N	C11143	HMDB0002151	679				HERB000912	Sagittaria sagittifolia	1.74			79.021	45.1	0.6	POS	[M+H]+	level3	9.91502e+08
2-Methylbut-2-en-1-ol	45;87.1;69.1	C5H10O		NEJDKFPXHQRVMV-UHFFFAOYSA-N			20799	Fatty acids	Fatty acyls	Fatty alcohols	HERB002700		1.74			87.0804	27.1	0.2	POS	[M+H]+	level3	1.12926e+07
Geraldone	268;283.1;282.3	C16H12O5		OUMMPAFEQHTYIZ-UHFFFAOYSA-N				Shikimates and Phenylpropanoids	Flavonoids	Flavones	HERB000146;HERB001269;HERB002544;HERB005501;HERB006798;HERB006936;HERB006964	Calophyllum brasiliense;Trifolium subterraneum;Gentiana lutea;Mesua ferrea;Polygala tenuifolia;Swertia pseudochinensis;Garcinia eugenifolia	1.74			283.061	689.6	0.4	NEG	[M-H]-	level3	1.5856e+06
1-[2-(diethylamino)ethyl]-4-methoxy-9H-pyrido[3,4-b]indol-8-ol	312.2;183;184	C18H23N3O2		WHNDNAFSCNSTCW-UHFFFAOYSA-N			5320554	Alkaloids	Tryptophan alkaloids	Carboline alkaloids	HERB003169	Picrasma quassioides [Syn. Picrasma ailanthoides]	1.74			312.172	583.8	0.4	NEG	[M-H]-	level3	6.53103e+06
2,4-Tetradecadienoic acid isobutyl amide	58;278.2;111.3	C18H33NO		AGJAUFUNZWHLKE-UHFFFAOYSA-N			85248609	Fatty acids	Fatty amides	N-acyl amines			1.74			278.249	522.3	0.4	NEG	[M-H]-	level3	3.50961e+06
Linalyl isobutyrate	223.2;59;205.2	C14H24O2	78-35-3	JZIARAQCPRDGAC-UHFFFAOYSA-N		HMDB0030426	6532	Terpenoids	Monoterpenoids	Acyclic monoterpenoids	HERB002700;HERB005894;HERB006656	/;Herba Asari;Lycopersicon esculentum var. cerasiforme	1.74			223.17	498.7	0.3	NEG	[M-H]-	level3	2.81855e+06
11-Oxohexadecanoic acid	269.2;269;92.9	C16H30O3	2388-81-0	ANQQVTWQIBPDKQ-UHFFFAOYSA-N		HMDB0030978	5283003	Fatty acids	Fatty Acids and Conjugates	Oxo fatty acids	HERB002044	Plastrum Testudinis	1.74			269.212	471.1	0	NEG	[M-H]-	level3	1.82638e+06
Heptadec-1-en-11,13-diyne-8,9,10-triol	277.2;59;205.2	C17H26O3		VTJDJUWUGQEKRI-UHFFFAOYSA-N				Fatty acids	Fatty acyls	Fatty alcohols			1.74			277.181	454.6	0	NEG	[M-H]-	level3	1.28108e+06
4,5-dihydroxy-N-(2-methylpropyl)oct-2-enamide	228.2;211.1;167.1	C12H23NO3		DVFBBRGYRFXMCJ-UHFFFAOYSA-N			72965309				HERB001876;HERB002371	flos puerariae lobatae;Fructus Piperis	1.74			228.161	359.8	0	NEG	[M-H]-	level3	2.96809e+06
1,8-Dihydroxy-p-menth-3-en-2-one	183.1;155.1;139.1	C10H16O3		QGCSRXXUIPOZJS-UHFFFAOYSA-N			60151497	Terpenoids			HERB005468	Pleurospermum lindleyanum	1.74			183.103	342.7	0.1	NEG	[M-H]-	level3	2.41848e+06
Ethyl 1-methyl-1,2,5,6-tetrahydropyridine-3-carboxylate	168.1;125;87	C9H15NO2	28125-84-0	UNARQANIGOBIHM-UHFFFAOYSA-N		HMDB0038321	34167	Alkaloids			HERB000497;HERB000508;HERB002282;HERB002966;HERB003549;HERB004649;HERB006791	semen arecae;herba Menthae;Pyrola incarnata;Fructus Rosae laevigatae;herba pyrolae chinensis;Pyrola japonica;Pyrola rotundifolia	1.74			168.103	326.8	0.2	NEG	[M-H]-	level3	2.34543e+06
4-Hydroxy-5-pentyl-dihydro-furan-2-one	171.1;127.1;97.1	C9H16O3		NVARDNCEKDHHJR-UHFFFAOYSA-N			5317206	Fatty acids	Fatty esters	Lactones	HERB002203;HERB002750;HERB006381	Erythrina melanacantha;Erythrina caribea;Pimpinella thelungiana	1.74			171.103	314.2	0.3	NEG	[M-H]-	level3	1.05094e+07
beta-Methyllevulinic Acid	128;85;129.1	C6H10O3		NFIWUVRBASXMGK-UHFFFAOYSA-N			246523	Fatty acids	Fatty Acids and Conjugates	Oxo fatty acids	HERB003232	fructus Capsici	1.74			129.056	210.8	0.2	NEG	[M-H]-	level3	3.01329e+06
2-Methylbenzonitrile	118.1;76.9;118	C8H7N		NWPNXBQSRGKSJB-UHFFFAOYSA-N				Shikimates and Phenylpropanoids			HERB002962	Flos Lonicerae	1.73			118.065	205.8	1.3	POS	[M+H]+	level3	1.85524e+06
Methyl Ethyl Ketone	73.1;55.1;45	C4H8O	78-93-3	ZWEHNKRNPOVVGH-UHFFFAOYSA-N	C02845	HMDB0000474	6569	Fatty acids	Fatty acyls	Oxygenated hydrocarbons	HERB004234;HERB001754;HERB002242;HERB003232;HERB004834;HERB006718	Camellia saluenensis;/;Semen Sesami Nigrum;fructus Capsici;Folium Mori;Radix Curcumae	1.73			73.0648	27.6	1.2	POS	[M+H]+	level3	2.07776e+07
Gamma-Dodecalactone	197.2;162.8;180.9	C12H22O2	57084-18-1	WGPCZPLRVAWXPW-UHFFFAOYSA-N		HMDB0031683	16821	Fatty acids	Fatty esters	Lactones	HERB006236	Prunus armeniaca	1.73			197.155	484.6	0.4	NEG	[M-H]-	level3	1.70406e+06
Octyl formate	157.1;98.9;75	C9H18O2	112-32-3	AVBRYQRTMPHARE-UHFFFAOYSA-N		HMDB0038603	8176	Fatty acids	Fatty esters	Wax monoesters	HERB005894;HERB006633	Herba Asari;/	1.73			157.123	432.2	0.4	NEG	[M-H]-	level3	1.09188e+06
[2-(1-Ethoxy-2-hydroxypropyl)-4-methoxyphenyl] 2-methylbutanoate	99;209.2;152.1	C17H26O5		QRJCBTSDRZWJLS-UHFFFAOYSA-N			5317232	Polyketides			HERB006381	Pimpinella thelungiana	1.73			309.171	427.5	0.3	NEG	[M-H]-	level3	6.58149e+06
1,2,4-Trihydroxymenthane	187.1;125.1;141.1	C10H20O3		RKROZYQLIWCOBD-UHFFFAOYSA-N			528375	Terpenoids	Monoterpenoids	Menthane monoterpenoids	HERB004468	Rhizoma Homalomee occultae	1.73			187.134	358.3	0.3	NEG	[M-H]-	level3	2.1428e+06
gamma-Heptalactone	127.1;127;42	C7H12O2	57129-71-2	VLSVVMPLPMNWBH-UHFFFAOYSA-N		HMDB0031681	7742	Fatty acids	Fatty esters	Lactones	HERB000066;HERB000472;HERB000638	Folium Artemisiae Argyi;Herba Polygoni Avicularis;Radix Bupleuri	1.73			127.076	270.6	0.2	NEG	[M-H]-	level3	888631
alpha-Ionene	175.1;133.1;119.1	C13H18		LTMQZVLXCLQPCT-UHFFFAOYSA-N		HMDB0059826	68057	Terpenoids	Sesquiterpenoids	Himachalane sesquiterpenoids	HERB002131;HERB003031;HERB003431;HERB003658;HERB004021;HERB004834	Herba Ecliptae Prostratae;Flos Chrysanthemi;/;Herba Ephedrae;Fructus Chaenomelis;Folium Mori	1.72			175.148	523	0.6	POS	[M+H]+	level3	1.86569e+06
Ethyl Propionate	102.1;60.1;43.1	C5H10O2	105-37-3	FKRCODPIKNYEAC-UHFFFAOYSA-N		HMDB0030058	7749	Fatty acids	Fatty esters	Wax monoesters	HERB000888;HERB004242;HERB005017;HERB005899;HERB002242	Dipsacus asperoides;Fructus Ligustri lucidi;Rhizoma Zingiberis Recens;Pyrus communis;Semen Sesami Nigrum	1.72			103.075	428.8	0.1	POS	[M+H]+	level3	1.73579e+06
2,3-Dihydro-3,5-dihydroxy-6-methyl-4H-pyran-4-one	144.1;99;145	C6H8O4		VOLMSPGWNYJHQQ-UHFFFAOYSA-N			119838	Polyketides			HERB007240;HERB005318	Echinacea purpurea;Ziziphus jujuba var. spinosa	1.72			145.05	46.3	0.6	POS	[M+H]+	level3	8.78836e+06
Dimethyl undecanedioate	225.1;243.2;181.2	C13H24O4		LADJFIHHYMBJHB-UHFFFAOYSA-N			78321	Fatty acids	Fatty esters	Wax monoesters	HERB005519	Semen Lepiddi seu Descurainiae	1.72			243.16	414.4	0.1	NEG	[M-H]-	level3	1.90153e+06
Rengyoxide	157.1;113.1;75	C8H14O3		ZJAVMYIMENEGJC-UHFFFAOYSA-N			14353410				HERB002714;HERB003361	Caulis Millettiae;Fructus Forsythiae	1.72			157.087	321	0.2	NEG	[M-H]-	level3	1.07941e+06
Isobutyraldehyde	73.1;45;55.1	C4H8O		AMIMRNSIRUDHCM-UHFFFAOYSA-N		HMDB0031243	6561	Fatty acids	Fatty acyls	Fatty aldehydes	HERB002345;HERB003956;HERB004187;HERB000508;HERB002242;HERB003232;HERB003658;HERB003679;HERB004834;HERB007208	Hericium erinaceus;Gossypium herbaceum;Arctium lappa;herba Menthae;Semen Sesami Nigrum;fructus Capsici;Herba Ephedrae;Semen Strychni;Folium Mori;/	1.71			73.0648	717.2	1.2	POS	[M+H]+	level3	2.41991e+07
Dimethyl Azelate	215.1;197.1;153.1	C11H20O4		DRUKNYVQGHETPO-UHFFFAOYSA-N				Fatty acids	Fatty esters	Wax monoesters	HERB000137;HERB000879;HERB001210;HERB002711;HERB002893;HERB002926;HERB004316;HERB005455;HERB005519;HERB007213	Fructus Anisi Stellati;/;Radix Angelicae sinensis;Semen Impatientis;/;Flos Trollii chinensis;Semen Sterculiae Lychnophorae;Rhizoma Arisaematis;Semen Lepiddi seu Descurainiae;Fructus Perillae	1.71			215.129	373.1	0.3	NEG	[M-H]-	level3	1.31558e+06
4,7-bis(hydroxymethyl)-1-methoxy-4,4a,5,7a-tetrahydro-1H-cyclopenta[c]pyran-3-one	139.1;140.1;227.1	C11H16O5		DIZSYMXWQCKVJY-UHFFFAOYSA-N			22297248	Terpenoids	Monoterpenoids	Iridoids monoterpenoids	HERB002027	Cymbaria mongolica	1.71			227.093	317.1	0.1	NEG	[M-H]-	level3	993580
1-Hexene	42;43.1;41	C6H12		LIKMAJRDDDTEIG-UHFFFAOYSA-N			11597	Fatty acids	Fatty acyls	Hydrocarbons	HERB002309;HERB002962;HERB004930;HERB001754	/;Flos Lonicerae;Prunus armeniaca var. ansu;/	1.7			85.1011	291.8	0	POS	[M+H]+	level3	1.13452e+07
methyl 2-(1H-pyrrol-2-yl)-1,3-oxazinane-4-carboxylate	141.1;211.1;169.1	C10H14N2O3		WYJTXYYWNRUUBH-UHFFFAOYSA-N			78180755	Alkaloids			HERB001299	Celastrus angulatus	1.7			211.108	228.8	0.9	POS	[M+H]+	level3	1.03621e+06
Docusate	81;421.2;124.7	C20H38O7S		HNSDLXPSAYFUHK-UHFFFAOYSA-N	C07874		11339	Fatty acids	Fatty esters	Wax monoesters	HERB002840	Rhizoma Curcumae longae	1.7			421.226	584.3	0.6	NEG	[M-H]-	level3	959635
Undecyl acetate	213.2;180.9;87	C13H26O2		CKQGCFFDQIFZFA-UHFFFAOYSA-N				Fatty acids	Fatty esters	Wax monoesters	HERB000267;HERB000305;HERB002227;HERB000775	Radix Paeoniae Alba;Radix Angelicae Dahuricae;Formica fusca;Pericarpium Citri Reticulatae	1.7			213.186	520.6	0.6	NEG	[M-H]-	level3	4.03764e+06
Decyl acetate	199.2;156.9;182.9	C12H24O2	112-17-4	NUPSHWCALHZGOV-UHFFFAOYSA-N		HMDB0040166	8167	Fatty acids	Fatty esters	Wax monoesters	HERB000508;HERB001394;HERB001622;HERB002263;HERB004479;HERB004719;HERB006784;HERB001461;HERB002227	herba Menthae;Radix Angelicae Pubescentis;Radix Saposhnikoviae divaricatae;Fructus Galangae;Radix et Rhizoma Notopterygii;Resi oliani;/;Strychnos decussata;Formica fusca	1.7			199.17	493.1	0.3	NEG	[M-H]-	level3	3.05717e+06
1-(3-Hydroxybut-1-enyl)-2,2,6-trimethylcyclohexane-1,4-diol	227.2;67.3;78.2	C13H24O3		OJGKTHCXUFNMIQ-UHFFFAOYSA-N			74193868	Terpenoids	Apocarotenoids	Apocarotenoids (β-)	HERB006168	Knema globularia	1.7			227.165	432.2	0.2	NEG	[M-H]-	level3	902935
Methyl 5,7-dihydroxyoct-2-enoate	187.1;125.1;59	C9H16O4		BDDVHVHAPPZGRH-UHFFFAOYSA-N			73062240	Polyketides			HERB006496	Euscaphis japonica	1.7			187.098	235.3	0.4	NEG	[M-H]-	level3	2.52693e+06
Cycloanthranilylproline	157.1;215.1;158.1	C12H12N2O2		MXBNEEHQIDLPLQ-UHFFFAOYSA-N			551139	Terpenoids	Anthranilic acid alkaloids	Benzodiazepine alkaloids			1.69			215.082	450.3	3.4	NEG	[M-H]-	level3	4.84216e+06
2-(4-acetyloxy-1,3,9-trihydroxy-4b,8,8-trimethyl-10-oxo-6,7-dihydro-5H-phenanthren-2-yl)propyl acetate	59;60	C24H30O8		KSHBYAFCTIHCOD-UHFFFAOYSA-N			85375836	Terpenoids	Diterpenoids	Abeoabietane diterpenoids	HERB002562	Coleus xanthanthus	1.69			445.187	401.8	0	NEG	[M-H]-	level3	2.37825e+07
Bicyclo[2.2.1]heptane-2,3-diol, 1,7,7-trimethyl-, 2-acetate, (1S,2S,3S,4R)-	211.1;59;183.1	C12H20O3	61586-52-5	QRRSWTCVSAQEPQ-UHFFFAOYSA-N		HMDB0035085	101416067	Terpenoids	Monoterpenoids	Camphane monoterpenoids	HERB000066;HERB000370	Folium Artemisiae Argyi;Artemisia vulgaris	1.69			211.134	363.2	0.1	NEG	[M-H]-	level3	1.21669e+06
Pentanamide	60.1;43.1;41	C5H11NO		IPWFJLQDVFKJDU-UHFFFAOYSA-N	C01842	HMDB0256275		Fatty acids	Fatty amides	Primary amides	HERB004092	Semen Cucurbitae moschatae	1.68			102.091	455.4	0.4	POS	[M+H]+	level3	7.46423e+06
2-Hepten-1-al	72.9;95.1;113	C7H12O		NDFKTBCGKNOHPJ-UHFFFAOYSA-N			17167	Fatty acids	Fatty acyls	Fatty aldehydes	HERB000632;HERB005820	Camellia sinensis [Syn. Thea sinensis];Citrullus vulgaris [Syn. Citrullus lanatus ]	1.68			113.096	25.3	0.9	POS	[M+H]+	level3	8.34177e+06
Acetic Anhydride	103;102.1;43	C4H6O3	108-24-7	WFDIJRYMOXRFFG-UHFFFAOYSA-N		HMDB0031646	7918				HERB000267	Radix Paeoniae Alba	1.68			103.039	22.5	0.6	POS	[M+H]+	level3	8.05119e+06
Diisobutyl Adipate	83.1;81;127	C14H26O4	141-04-8	RDOFJDLLWVCMRU-UHFFFAOYSA-N	C14260	HMDB0041618	8831	Fatty acids	Fatty esters	Wax monoesters	HERB003608	Astilbe chinensis	1.68			257.176	462.9	0.2	NEG	[M-H]-	level3	8.38712e+06
Tetradecanamide	228.2;88.1;102.1	C14H29NO		QEALYLRSRQDCRA-UHFFFAOYSA-N			69492	Fatty acids			HERB001901;HERB005680	/;Crinum asiaticum var. sinicum	1.67			228.232	509.6	1	POS	[M+H]+	level3	1.62276e+08
6-Hydroxy-7,12,16-trimethyl-15-(6-methyl-4-oxohept-5-en-2-yl)pentacyclo[9.7.0.01,3.03,8.012,16]octadecane-7-carboxylic acid	416.3;417.3;341.3	C30H46O4		BMJZOVISEITTRA-UHFFFAOYSA-N			78297376	Terpenoids	Triterpenoids	Cycloartane triterpenoids	HERB005351	Gardenia thailandica	1.67			471.345	417.3	3.8	POS	[M+H]+	level3	1.93309e+06
9-Hydroxy-10,12-pentadecadienoic acid	237.2;121.1;95.1	C15H26O3		VXHGIEDDPCHAEB-UHFFFAOYSA-N			78385095	Fatty acids	Fatty Acids and Conjugates	Hydroxy fatty acids	HERB000973;HERB002304	Hippophae rhamnoides;Desmodium gangeticum	1.66			255.195	391.2	0.1	POS	[M+H]+	level3	2.79739e+06
Methyl 3-(7-acetyloxy-8-hydroxy-4a,8-dimethyl-1,2,3,4,5,6,7,8a-octahydronaphthalen-2-yl)prop-2-enoate	323.2;263.2;59	C18H28O5		BWEZAELZEOOOJT-UHFFFAOYSA-N			85406074	Terpenoids	Sesquiterpenoids	Eudesmane sesquiterpenoids	HERB007053	Tithonia diversifolia	1.66			323.187	371.1	0.3	NEG	[M-H]-	level3	855189
Alpha-Terthienylmethanol	135;177;277	C13H10OS3		WAYZWWNNJZMQCQ-UHFFFAOYSA-N			454740				HERB002131;HERB003210;HERB003988;HERB005628;HERB003039	Herba Ecliptae Prostratae;Thallus Lamiriae;herba ecliptae;Tagetes erecta;Herba Cichorii	1.66			276.982	32.3	0.5	NEG	[M-H]-	level3	3.65092e+06
1-[3,5-Bis[(3-acetyl-2,6-dihydroxy-4-methoxy-5-methylphenyl)methyl]-2,4,6-trihydroxyphenyl]-2-methylbutan-1-one	627.2;395.2;227.9	C33H38O12		UNKYSWLTRWUILS-UHFFFAOYSA-N			102154461	Polyketides	Phloroglucinols	Dimeric phloroglucinols	HERB005977	Herba Agrimoniae	1.65			627.242	342.4	1.6	POS	[M+H]+	level3	1.59244e+06
1,2-Cyclopentanedione	81.1;99;55.1	C5H6O2		CIISBNCSMVCNIP-UHFFFAOYSA-N			566657				HERB000185	Phallus impudicus	1.65			99.0441	43.1	0.7	POS	[M+H]+	level3	5.41558e+06
3-Methylpentan-2-One	57.1;59;45	C6H12O		UIHCLUNTQKBZGK-UHFFFAOYSA-N				Fatty acids	Fatty acyls	Oxygenated hydrocarbons	HERB001754;HERB003031	/;Flos Chrysanthemi	1.65			101.096	3	0.8	POS	[M+H]+	level3	2.74441e+07
2,6,8-Trihydroxy-1-[3,4,5-trihydroxy-6-(hydroxymethyl)oxan-2-yl]oxyxanthen-9-one	301;331;421.1	C19H18O11		DVSQCSWGWGGAPQ-UHFFFAOYSA-N			78385590	Shikimates and Phenylpropanoids	Xanthones	Plant xanthones	HERB000348	Swertia calycina	1.65			421.078	256.9	0.8	NEG	[M-H]-	level3	5.91064e+06
Methylisopelletierine	156.1;139.1;97.1	C9H17NO		TYHJMEIBGDDCPA-UHFFFAOYSA-N	C06184	HMDB0030326	86786	Alkaloids	Lysine alkaloids	Piperidine alkaloids	HERB002245;HERB003908;HERB004330;HERB005070;HERB005071;HERB005107;HERB000706;HERB000775;HERB000892	Sedum kamtschaticum;Astragalus mongholicus;Herba Eupatorii;Punica granatum;Pericarpium Grati;Sedum sarmentosum;Radix Dichroae;Pericarpium Citri Reticulatae;Herba Sedi sarmentosi	1.64			156.138	544.6	0.5	POS	[M+H]+	level3	535328
Pterolactam	74.1;55.1;59	C5H9NO2	38072-88-7	VULIHENHKGDFAB-UHFFFAOYSA-N		HMDB0034208	181561	Alkaloids	Ornithine alkaloids	Pyrrolidine alkaloids	HERB003067;HERB005012;HERB007215	Pteridium aquilinum var. latiusculum;Radix Rehmanniae;Pterocarpus indicus	1.64			116.071	64.6	1.1	POS	[M+H]+	level3	5.13629e+06
[3,8,12,14-tetrahydroxy-10,13-dimethyl-17-(6-oxopyran-3-yl)-2,3,6,7,9,11,12,15,16,17-decahydro-1H-cyclopenta[a]phenanthren-6-yl] acetate	59	C26H34O8		VISZQEIOBOOGPB-UHFFFAOYSA-N			14888403	Terpenoids	Steroids	Bufadienolides	HERB001837	Urginea altissima	1.64			473.218	425.8	0.1	NEG	[M-H]-	level3	1.3977e+07
Tecostanine	184.2;149.1;167.1	C11H21NO		CRVXJVHSLVEDRI-UHFFFAOYSA-N				Alkaloids	Pseudoalkaloids	Terpenoid alkaloids	HERB002597	Tecoma stans	1.63			184.169	522.6	0.3	POS	[M+H]+	level3	4.22867e+06
9,10-Dihydroxy-6-(methoxymethyl)-12,12-dimethyl-17-oxapentacyclo[7.6.2.15,8.01,11.02,8]octadec-13-ene-7,15-dione	236.1;221.2;293.2	C21H28O6		GRVKDXCMPKWIPB-UHFFFAOYSA-N			73810065	Terpenoids	Diterpenoids	Kaurane and Phyllocladane diterpenoids	HERB003764	Rabdosia eriocalyx	1.63			375.179	428	6.7	NEG	[M-H]-	level3	7.21534e+06
1-Hexanol	102.1;60.1;43.1	C6H14O	111-27-3	ZSIAUFGUXNUGDI-UHFFFAOYSA-N		HMDB0012971	8103	Fatty acids	Fatty acyls	Fatty alcohols	HERB000134;HERB000185;HERB000338;HERB000387;HERB000508;HERB000638;HERB000688;HERB000912;HERB001211;HERB001244;HERB001409;HERB001622;HERB001876;HERB002191;HERB002242;HERB002309;HERB002345;HERB002655;HERB002960;HERB002962;HERB003174;HERB003210;HERB003232;HERB003439;HERB003464;HERB003582;HERB003658;HERB003840;HERB003851;HERB003956;HERB004021;HERB004191;HERB004218;HERB004350;HERB004457;HERB004469;HER…	/;Phallus impudicus;Herba Scutellariae barbatae;/;herba Menthae;Radix Bupleuri;Centranthus longiflorus ssp. longiflorus;Sagittaria sagittifolia;Radix Codonopsis pilosulae;Herba Hyperici Japonici;Cortex Eucommiae;Radix Saposhnikoviae divaricatae;flos puerariae lobatae;Folium Nelumbinis;Semen Sesami Nigrum;/;Hericium erinaceus;Herba Capsellae;Craibiodendron yunnanese;Flos Lonicerae;Semen armeniacae…	1.62			103.112	371.1	0.4	POS	[M+H]+	level3	2.72121e+06
14,15,16,17,18-Pentahydroxy-7,9,13-trimethyl-5'-methylidenespiro[5-oxapentacyclo[10.8.0.02,9.04,8.013,18]icosane-6,2'-oxane]-19-one	491.3;326.2;146.1	C27H40O8		HNYLXUBOIKJGSP-UHFFFAOYSA-N			85173259	Terpenoids	Steroids	Spirostane steroids	HERB003091	Tupistra chinensis	1.62			491.267	445.6	3.2	NEG	[M-H]-	level3	1.96041e+06
Deoxyeritadenine	116;179.1;236.1	C9H11N5O3	31701-90-3	NWPWVFAEENVVJM-UHFFFAOYSA-N		HMDB0029928	5318134	Alkaloids	Pseudoalkaloids	Purine alkaloids	HERB004781;HERB006053	Cimicifuga acerina;Lentinus edodes	1.62			236.077	43.6	6.3	NEG	[M-H]-	level3	3.24073e+06
Isobutylamine	74.1;71;46.1	C4H11N	78-81-9	KDSNLYIMUZNERS-UHFFFAOYSA-N	C02787	HMDB0034198	6558	Amino acids and Peptides			HERB004350;HERB004948	Folium Eriobotryae;/	1.61			74.0964	646.1	1.5	POS	[M+H]+	level3	2.74541e+07
N-(2-hydroxy-2-methylpropyl)tetradeca-2,4,8,11-tetraenamide	275.2;165.1;163.1	C18H29NO2		HSFPMLIZJAVYHM-UHFFFAOYSA-N			53893658	Fatty acids	Fatty amides	N-acyl amines	HERB004587	Zanthoxylum integrifoliolum	1.61			292.227	494.1	0	POS	[M+H]+	level3	1.71281e+06
8-(10,13-Dimethyl-1-oxo-4,7,8,9,11,12,14,15,16,17-decahydrocyclopenta[a]phenanthren-17-yl)-5-methyl-4-methylene-2,6-dioxabicyclo[3.3.1]nonan-3-one	153;79;435.3	C28H36O4		QUGZOXCXHGEACS-UHFFFAOYSA-N			494784	Terpenoids	Steroids	Ergostane steroids	HERB000881;HERB001211;HERB001783;HERB002962;HERB003528;HERB003736;HERB004834;HERB005131;HERB005900	Radix Aconiti;Radix Codonopsis pilosulae;Rehmannia glutinosa [Syn. Rehmannia glutinosa f. huechingensis];Flos Lonicerae;Aloe;Datura metel;Folium Mori;Panicum miliaceum;Radix Pacis quinquefolii	1.61			435.252	602.9	5.2	NEG	[M-H]-	level3	2.7024e+06
Quindoline	157.1;217.1;100.9	C15H10N2		QOAKRWLMTKEDDL-UHFFFAOYSA-N				Alkaloids	Anthranilic acid alkaloids	Acridone alkaloids	HERB000323	Radix Isatidis seu Baphicacanthi	1.61			217.079	450.3	8.2	NEG	[M-H]-	level3	1.50498e+06
[3,4,5-Trihydroxy-6-[5-hydroxy-2-(4-methoxyphenyl)-4-oxochromen-7-yl]oxyoxan-2-yl]methyl acetate	487.1;195.1;87	C24H24O11		KSWNCDDLOQQQKB-UHFFFAOYSA-N			75962644	Shikimates and Phenylpropanoids	Flavonoids	Flavones	HERB002644	Agastache rugosus	1.61			487.124	44.9	1.3	NEG	[M-H]-	level3	6.11628e+06
Apiitol	151;89;136	C5H12O5	217975-02-5	SDXWEZQDLHNYFR-UHFFFAOYSA-N		HMDB0033730	15927667	Carbohydrates	Saccharides	Monosaccharides	HERB000323;HERB000403;HERB005076	Radix Isatidis seu Baphicacanthi;Radix Glehniae;Anethum graveolens	1.6			151.061	710.3	0.2	NEG	[M-H]-	level3	5.91907e+06
Clausine R	219.8;255.2;59	C14H11NO4		XCUPFKMNZJDKBY-UHFFFAOYSA-N			15550283	Alkaloids	Tryptophan alkaloids	Carbazole alkaloids	HERB004897	Clausena excavata	1.6			256.059	42.4	8.7	NEG	[M-H]-	level3	1.22924e+07
Isoamylamine	88.1;46.1;43.1	C5H13N	107-85-7	BMFVGAAISNGQNM-UHFFFAOYSA-N	C02640	HMDB0031659	7894	Amino acids and Peptides			HERB004950	Fructus Corni	1.59			88.112	645.2	0.4	POS	[M+H]+	level3	1.12364e+09
5-O-ethyl embelin	321.2;81;227.9	C19H30O4		BKAZNQWWINLHDW-UHFFFAOYSA-N			10358776	Polyketides	Aromatic polyketides	Benzoquinones	HERB003242	Aegiceras corniculatum	1.59			321.21	587.6	9.2	NEG	[M-H]-	level3	1.26075e+06
Methyl 4-[5-(2-hydroxypropan-2-yl)-2-methyloxolan-2-yl]cyclohexene-1-carboxylate	199.2;59;200.2	C16H26O4		MNYYSFOYZDIGLV-UHFFFAOYSA-N			101833780	Terpenoids	Sesquiterpenoids	Bisabolane sesquiterpenoids	HERB003137;HERB003840	/;Flos Rosae Rugosae	1.59			281.173	508.1	9.1	NEG	[M-H]-	level3	949371
1,4,4-Trimethyl-8,13-dioxatetracyclo[8.2.1.02,6.07,11]tridecane-9,10-diol	171.1;59;253.1	C14H22O4		WPUSLCWXCTWURJ-UHFFFAOYSA-N			45360342	Terpenoids	Sesquiterpenoids	Caryophyllane sesquiterpenoids	HERB003876	Russula delica	1.59			253.142	471.6	9.3	NEG	[M-H]-	level3	1.25015e+06
1-(5-Methylpyrazin-2-yl)butane-1,2,3,4-tetraol	169.1;213.1;87	C9H14N2O4		ZHCOCLGEHTXBQU-UHFFFAOYSA-N			5319784	Alkaloids	Tetramate alkaloids	Pyrazine and Piperazine alkaloids	HERB004866;HERB006937;HERB003192	Elaeagnus angustifolia;Pinellia pedatisecta;flos farfarae	1.59			213.088	273	0.5	NEG	[M-H]-	level3	1.62976e+06
Broussonin C	311.2;183;184	C20H24O3		CMOZGCJOTGLPKO-UHFFFAOYSA-N				Polyketides	Aromatic polyketides	Catechols with side chains	HERB001923	Broussonetia papyrifera	1.58			311.168	583.8	10.3	NEG	[M-H]-	level3	3.5874e+07
[2-(3,4,5-Trimethoxyphenyl)-4-[(3,4,5-trimethoxyphenyl)methyl]oxolan-3-yl]methyl 2-methylbut-2-enoate	531.3;59;503.3	C29H38O9		YRWPMMBXIDHIDN-UHFFFAOYSA-N			77547791	Shikimates and Phenylpropanoids	Lignans	Furanoid lignans	HERB001860	Leontopodium alpinum	1.57			531.258	407.9	2.4	POS	[M+H]+	level3	2.67332e+06
Cyclopentane, methylene-	42;55.1;41	C6H10		NFJPEKRRHIYYES-UHFFFAOYSA-N			73714				HERB000066;HERB003907;HERB005178	Folium Artemisiae Argyi;Artemisia mongolica;Polypodium niponicum	1.57			83.0855	266.7	0.1	POS	[M+H]+	level3	1.69053e+07
6,7-Dihydroxy-1,4a-dimethyl-9-oxo-7-propan-2-yl-2,3,4,4b,5,6,10,10a-octahydrophenanthrene-1-carboxylic acid	349.2;80;317.2	C20H30O5		WUQPRORIWOLFIJ-UHFFFAOYSA-N				Terpenoids	Diterpenoids	Abietane diterpenoids	HERB002447	Pinus armandii	1.57			349.205	594.4	8.7	NEG	[M-H]-	level3	616452
5-[2-[4-Hydroxy-3-(3-methylbut-2-enyl)phenyl]ethyl]benzene-1,3-diol	297.2;183;184	C19H22O3		MOQQOXAPDNATKL-UHFFFAOYSA-N			10990178	Shikimates and Phenylpropanoids	Stilbenoids	Monomeric stilbenes	HERB002000	Glycyrrhiza glabra	1.57			297.153	577.3	10.6	NEG	[M-H]-	level3	1.00103e+07
1-[6-hydroxy-8-(hydroxymethyl)-2,4b,8-trimethyl-4,4a,5,6,7,8a,9,10-octahydro-3H-phenanthren-2-yl]ethane-1,2-diol	157.1;337.2;158.1	C20H34O4		NRYNTARIOIRWAB-UHFFFAOYSA-N		HMDB0253803	45934421	Terpenoids	Diterpenoids	Pimarane and Isopimarane diterpenoids	HERB005888	Siegesbeckia orientalis	1.57			337.236	450.3	7.4	NEG	[M-H]-	level3	3.94915e+06
methyl 1-[6-[[5-ethenyl-1-oxo-6-[3,4,5-trihydroxy-6-(hydroxymethyl)oxan-2-yl]oxy-4,4a,5,6-tetrahydro-3H-pyrano[3,4-c]pyran-3-yl]oxymethyl]-3,4,5-trihydroxyoxan-2-yl]oxy-6-hydroxy-7-methyl-1,4a,5,6,7,7a-hexahydrocyclopenta[c]pyran-4-carboxylate	290.1;745.3;87	C33H46O19		MMDKMJKYTLBHIS-UHFFFAOYSA-N			85396765	Terpenoids	Monoterpenoids	Iridoids monoterpenoids	HERB002309;HERB002962	/;Flos Lonicerae	1.57			745.253	93.4	4.6	NEG	[M-H]-	level3	7.09508e+06
Lupulone A	413.3;301.1;189	C26H36O4		WOAGFYGUGHOSMR-UHFFFAOYSA-N			11223675	Terpenoids	Meroterpenoids	Polyprenylated cyclic polyketides (Hop meroterpenoids)	HERB004345	Humulus lupulus	1.56			413.266	563.8	5.6	POS	[M+H]+	level3	2.81349e+06
2,3,5,6,7,8-hexahydro-1H-pyrrolizin-1-ylmethyl 2,3-dihydroxy-2-(1-hydroxyethyl)-3-methylbutanoate	102.1;302.2;123.1	C15H27NO5		QRVKSRGLONTBPX-UHFFFAOYSA-N			12312693	Alkaloids	Ornithine alkaloids	Pyrrolizidine alkaloids	HERB003738	Flemingia philippinensis [Syn. Moghania philippinensis]	1.56			302.196	102.6	1	POS	[M+H]+	level3	1.00912e+07
Lysichitalexin	136.1;165.1;123	C9H11NO3		OKXIIWYHEHONRQ-UHFFFAOYSA-N			487892				HERB003884	Lysichitum americanum	1.56			182.081	49.5	0.3	POS	[M+H]+	level3	5.98872e+06
Pterosideb	91;179;379.2	C20H28O7	29774-74-1	UQYNGSPDPASNLN-UHFFFAOYSA-N		HMDB0030760	73981715	Terpenoids			HERB003067;HERB003482;HERB001713	Pteridium aquilinum var. latiusculum;/;Herba Pteridis multifidae	1.56			379.179	566.9	8.3	NEG	[M-H]-	level3	7.12172e+06
Oct-2-enal	125;124;69	C8H14O	2548-87-0	LVBXEMGDVWVTGY-UHFFFAOYSA-N		HMDB0013809	16900	Fatty acids	Fatty acyls	Fatty aldehydes	HERB007016;HERB002540;HERB003210;HERB003464;HERB004433;HERB005121;HERB005276;HERB005820;HERB006820;HERB000134;HERB000638;HERB001360;HERB003031;HERB003444;HERB004102;HERB004191;HERB005017;HERB005022;HERB005826;HERB006632;HERB006784;HERB007046;HERB007108;HERB001750	Semen Sesami;Rhizoma Coptidis;Thallus Lamiriae;Dendrobium fimbriatum var. oculatum;Eucheuma muricatum;Dendrobium chrysanthum;Tetraplodon mnioides [Syn. Tetraplodon bryoides;Citrullus vulgaris [Syn. Citrullus lanatus ];Sclerotium Poriae Cocos;/;Radix Bupleuri;Fructus Malvae;Flos Chrysanthemi;Ganoderma Lucidum seu Japonicum;Radix Adenophorae;Fructus Arctii lappae;Rhizoma Zingiberis Recens;Rhizoma C…	1.56			125.097	276.8	0.7	NEG	[M-H]-	level3	518172
10-(1,3-benzodioxol-5-yl)-9-hydroxy-9H-[2]benzofuro[6,5-g][1,3]benzodioxol-7-one	363.1;97;208.9	C20H12O7		RXFWNFQXBZITHO-UHFFFAOYSA-N			101041139	Shikimates and Phenylpropanoids	Lignans	Arylnaphthalene and aryltetralin lignans	HERB004477	Hypoestes purpurea	1.56			363.055	73.2	11.4	NEG	[M-H]-	level3	4.15655e+06
4-[3-(3,5-Dihydroxyphenyl)-6-hydroxy-4-[2-(4-hydroxyphenyl)ethenyl]-2,3-dihydro-1-benzofuran-2-yl]benzene-1,3-diol	290.1;142.1;468.6	C28H22O7		KYXFGKLZVUDIIX-UHFFFAOYSA-N			78384991	Shikimates and Phenylpropanoids	Stilbenoids	Oligomeric stibenes	HERB002103	Gnetum hainanense	1.56			469.126	71.4	7.2	NEG	[M-H]-	level3	6.73777e+07
Allyl acetate	57.1;43;82.1	C5H8O2		FWZUNOYOVVKUNF-UHFFFAOYSA-N			11584	Fatty acids	Fatty esters	Wax monoesters	HERB001852		1.55			101.06	700.5	0.9	POS	[M+H]+	level3	440809
Vanillin acetate	194.1;135;45	C10H10O4	881-68-5	PZSJOBKRSVRODF-UHFFFAOYSA-N		HMDB0029663	61229	Shikimates and Phenylpropanoids	Phenolic acids (C6-C1)	Cinnamic acids and derivatives	HERB000090;HERB000638;HERB001309	Benzoinum;Radix Bupleuri;Flos Caryophylli	1.55			195.065	311.8	0.8	POS	[M+H]+	level3	915761
1-Methylcyclohexene	55.1;97.1;97	C7H12		CTMHWPIWNRWQEG-UHFFFAOYSA-N			11574	Terpenoids	Monoterpenoids	Monocyclic monoterpenoids	HERB003232	fructus Capsici	1.55			97.1012	3.9	0.8	POS	[M+H]+	level3	7.18566e+06
Heptadeca-9,16-dien-4,6-diyne-2,3,8-triol	275.2;80;81	C17H24O3		BEZRAMBFCSSHHE-UHFFFAOYSA-N				Fatty acids	Fatty acyls	Fatty alcohols	HERB000759	Gymnaster koraiensis	1.55			275.168	585.2	11.7	NEG	[M-H]-	level3	1.7063e+07
Apodophyllone	265.1;97	C15H22O4		XLMIFOSFHOIPHQ-UHFFFAOYSA-N			85768975	Polyketides	Phloroglucinols	Acyl phloroglucinols	HERB005695	Eucalyptus apodophylla	1.55			265.148	576.8	11.7	NEG	[M-H]-	level3	7.67165e+07
1-(2-Hydroxy-4,6-dimethoxy-3-methylphenyl)ethan-1-one	209.1;181.1;141.1	C11H14O4	23121-32-6	AAOFJKLTRKOQTQ-UHFFFAOYSA-N		HMDB0034047	326186	Polyketides	Phloroglucinols	Acyl phloroglucinols			1.55			209.08	325.4	11.5	NEG	[M-H]-	level3	876668
(16R)-Dihydrositsirikine	355.2;227.1;183.2	C21H28N2O3		UHOKSUGCIDKRQZ-UHFFFAOYSA-N			5316739	Alkaloids	Tryptophan alkaloids	Corynanthe type	HERB000663;HERB003942	Catharanthus roseus;Oryza sativa	1.55			355.199	211.3	11	NEG	[M-H]-	level3	1.54063e+06
1-Piperidin-1-yldeca-2,4-diene-1,6-dione	250.2;249.2	C15H23NO2		WSNYQSDXCCPJJP-UHFFFAOYSA-N			72790044	Alkaloids	Lysine alkaloids	Piperidine alkaloids	HERB001876;HERB002371	flos puerariae lobatae;Fructus Piperis	1.54			250.178	394.3	10.2	POS	[M+H]+	level3	4.34961e+07
4-[2-(furan-3-yl)ethyl]-8-(hydroxymethyl)-8-methyl-3-methylidene-2,4,5,6,7,8a-hexahydro-1H-naphthalen-4a-ol	303.2;80;81	C19H28O3		GHWVPMFSXMFAIQ-UHFFFAOYSA-N			73117478	Terpenoids	Diterpenoids	Labdane diterpenoids	HERB001772	Potamogeton natans	1.54			303.2	600.5	10.6	NEG	[M-H]-	level3	5.20512e+06
Ethyl 2-(1,5-dihydroxy-4a-methyl-8-methylidene-1,2,3,4,5,6,7,8a-octahydronaphthalen-2-yl)prop-2-enoate	293.2;97	C17H26O4		FIFQGYSWRXETDB-UHFFFAOYSA-N			85317451	Terpenoids	Sesquiterpenoids	Eudesmane sesquiterpenoids	HERB003359;HERB004064	/;Radix Aucklandiae	1.54			293.179	592.3	10.4	NEG	[M-H]-	level3	5.9404e+07
2-Acetyloxy-5,9-dimethyl-14-methylidenetetracyclo[11.2.1.01,10.04,9]hexadecane-5-carboxylic acid	361.2	C22H32O4		OTGKWSJHAGHYIW-UHFFFAOYSA-N			14487059	Terpenoids	Diterpenoids	Kaurane and Phyllocladane diterpenoids	HERB005672;HERB006012	Rabdosia excisa;Isodon amethystoides	1.53			361.235	479.2	6.8	POS	[M+H]+	level3	1.61464e+07
(4,12,12-Trimethyl-8-oxo-2-bicyclo[9.1.0]dodeca-4,9-dienyl) acetate	277.2;276.3;231	C17H24O3		BESWSXOVDJDSKQ-UHFFFAOYSA-N			73035535	Shikimates and Phenylpropanoids	Sesquiterpenoids	Bicyclogermacrane sesquiterpenoids	HERB006192	Valeriana officinalis	1.53			277.177	391.2	8.8	POS	[M+H]+	level3	2.74993e+06
[2-Hydroxy-2-[2-hydroxy-4-(hydroxymethyl)phenyl]propyl] 2-methylpropanoate	267.1;92.9;185.2	C14H20O5		OHCHAAIKJDAFAY-UHFFFAOYSA-N			5316783	Terpenoids	Sesquiterpenoids	Bisabolane sesquiterpenoids	HERB001022;HERB005986	Gerbera anandria [Syn. Leibnitzia anandria ];Inula nervosa	1.53			267.122	471.6	7.4	NEG	[M-H]-	level3	22430.2
N-Methylcoclaurine	298.1;254.2;167	C18H21NO3		BOKVLBSSPUTWLV-UHFFFAOYSA-N	C05176		2752274	Alkaloids	Tyrosine alkaloids	Isoquinoline alkaloids	HERB001016;HERB001087;HERB001758;HERB001852;HERB002191;HERB002248;HERB003595;HERB005267	Alpinia speciosa;Alpinia galanga;Herba Spirodelae;/;Folium Nelumbinis;Cocculus laurifolius;Ocimum basilicum;Tricholoma matsutake [Syn. Armillaria matsutake]	1.53			298.141	240.6	13	NEG	[M-H]-	level3	4.81913e+06
methyl 2-[5-ethyl-1-[2-(3-hydroxy-2-oxo-1H-indol-3-yl)ethyl]-2-oxopiperidin-4-yl]-3-methoxyprop-2-enoate	341.1;127.1;415.2	C22H28N2O6		BSZMATVWFZYBEG-UHFFFAOYSA-N			73813553	Alkaloids	Tryptophan alkaloids	Simple oxindole alkaloids	HERB005936	Uncaria attenuata	1.53			415.184	207.3	9.1	NEG	[M-H]-	level3	1.25857e+06
6-Deca-1,3,5-trienyl-3-methoxy-1,2-dimethylpiperidine	261.2;81.1;95.1	C18H31NO		YIOUPFBHICGXGU-UHFFFAOYSA-N			73033094	Alkaloids	Lysine alkaloids	Piperidine alkaloids	HERB004386	Microcos paniculata [Syn. Grewia microcos ]	1.52			278.248	516.4	0.3	POS	[M+H]+	level3	3.54087e+07
Machiline	154;129.1;283.3	C17H19NO3		LVVKXRQZSRUVPY-UHFFFAOYSA-N	C06161	HMDB0303359	281691	Alkaloids	Tyrosine alkaloids	Isoquinoline alkaloids	HERB001164;HERB005319;HERB002168	Fructus Zizyphi Jujubae;Semen Ziziphi Spinosae;/	1.52			284.125	213.8	13.7	NEG	[M-H]-	level3	6.20748e+06
(+)-Cembrene	230.2;273.3;231.3	C20H32		DMHADBQKVWXPPM-UHFFFAOYSA-N	C11893		443483	Terpenoids	Diterpenoids	Cembrane diterpenoids	HERB002301	Acanthopanax giraldii [Syn. Acanthopanax giraldii var. inermis , Eleutherococcus giraldii]	1.51			273.254	481	14.6	POS	[M+H]+	level3	4.04896e+06
2-Amino-5-[(3-methyl-2,5-dihydrofuran-2-yl)amino]-5-oxopentanoic acid	183.1;227.1;97	C10H16N2O4		NWUDALIQMUEQSX-UHFFFAOYSA-N			102377982	Amino acids and Peptides	Small peptides	Aminoacids	HERB006265		1.51			227.104	229.1	0	NEG	[M-H]-	level3	6.58372e+06
Methyl 5-thiophen-2-ylpent-2-en-4-ynoate	111;87;85	C10H8O2S		SNVGZHAZJJXTEG-UHFFFAOYSA-N				Fatty acids	Fatty esters	Wax monoesters	HERB006351;HERB006402	Thalictrum thunbergii;Achillea millefolium	1.51			191.019	49.6	11.5	NEG	[M-H]-	level3	9.92487e+08
N-(14-Methylhexadecanoyl)pyrrolidine	324.3;57.1;71.1	C21H41NO	260058-83-1	VRAFLAJRBDTYBS-UHFFFAOYSA-N		HMDB0034373	6430518				HERB005684;HERB005772	Ipomoea aquatica;Merremia quinquefolia	1.5			324.326	575.6	0.4	POS	[M+H]+	level3	508330
12-(3-Hydroxy-6-methylpyridin-2-yl)dodecan-2-one	292.2;291.2;151.1	C18H29NO2		YLQYCJRZGMOQIA-UHFFFAOYSA-N			85988899	Alkaloids	Nicotinic acid alkaloids	Pyridine alkaloids	HERB007141	Senna spectabilis	1.5			292.224	462.3	8.4	POS	[M+H]+	level3	539731
[3,4,5-trihydroxy-6-(hydroxymethyl)oxan-2-yl] 1H-pyrrole-2-carboxylate	121;167;197	C11H15NO7		SRISYSKLZKMYAV-UHFFFAOYSA-N			73157715				HERB001413	Brachystemma calycinum	1.5			274.092	44.3	0.4	POS	[M+H]+	level3	3.7158e+07
2,8-Dihydroxy-3-methoxy-6-methyl-4-propan-2-ylnaphthalene-1-carbaldehyde	243.1;168.1;74	C16H18O4		XOXRFBVTHNRDNY-UHFFFAOYSA-N			623685	Terpenoids	Sesquiterpenoids	Cadinane sesquiterpenoids	HERB003717;HERB003956;HERB003976	/;Gossypium herbaceum;Gossypium herbaceum	1.5			273.109	232.2	14.7	NEG	[M-H]-	level3	4.39625e+06
2-Nonanone	143;69.1;57.1	C9H18O	821-55-6	VKCYHJWLYTUGCC-UHFFFAOYSA-N		HMDB0031266	13187	Fatty acids	Fatty acyls	Oxygenated hydrocarbons	HERB000408;HERB000638;HERB001309;HERB001378;HERB001394;HERB001579;HERB001622;HERB001787;HERB002345;HERB003431;HERB003582;HERB003636;HERB003840;HERB004102;HERB004242;HERB004336;HERB004369;HERB004479;HERB004785;HERB004822;HERB005017;HERB006228;HERB006274;HERB006586;HERB006587;HERB006784	Fructus Schiandrae;Radix Bupleuri;Flos Caryophylli;Fructus Amomi Rotundus;Radix Angelicae Pubescentis;Rhizoma Curcumae;Radix Saposhnikoviae divaricatae;Rhizoma Zingiberis;Hericium erinaceus;/;Fructus Momordicae;Herba Verbae;Flos Rosae Rugosae;Radix Adenophorae;Fructus Ligustri lucidi;/;Curcuma zedoaria [Syn. Curcuma aeruginosa];Radix et Rhizoma Notopterygii;/;/;Rhizoma Zingiberis Recens;/;Rhizoma…	1.49			143.143	717.6	0.5	POS	[M+H]+	level3	4.42304e+06
(9-Acetyloxy-2,6-dimethyl-12-propan-2-yl-13,14-dioxatetracyclo[10.2.2.01,10.02,7]hexadec-10-en-6-yl)methyl acetate	157.1;239.1;337.2	C24H36O6		VORHAOSDGGICSS-UHFFFAOYSA-N			72812287	Terpenoids	Diterpenoids	Abietane diterpenoids	HERB000377	Cedrus atlantica	1.47			419.239	450.3	11.8	NEG	[M-H]-	level3	1.23353e+06
[5-(1-Acetyloxypentadecyl)-5-hydroxy-4-oxocyclopent-2-en-1-yl] acetate	425.3;365.2;89.1	C24H40O6		ZKCYUNQFSFGHND-UHFFFAOYSA-N			11441670	Polyketides	Miscellaneous polyketides	Miscellaneous polyketides	HERB001789	Hygrophorus olivaceoalbus	1.46			425.287	515.9	5.4	POS	[M+H]+	level3	2.59591e+06
14-(Acetyloxymethyl)-9-methyl-5-(2-methylpropanoyloxymethyl)tetracyclo[11.2.1.01,10.04,9]hexadecane-5-carboxylic acid	449.3;337.2	C26H40O6		MBXIJWMIPXCEQF-UHFFFAOYSA-N			5321306	Terpenoids	Diterpenoids	Kaurane and Phyllocladane diterpenoids	HERB006918;HERB005888	Veronicastrum sibiricum;Siegesbeckia orientalis	1.46			449.287	474.7	5.6	POS	[M+H]+	level3	9.64931e+06
1-hydroxy-4b,8,8-trimethyl-2-propan-2-yl-6,7-dihydro-5H-fluorene-3,4-dione	72.1;118.1;156.1	C19H24O3		WMWMKDIHCOZLTG-UHFFFAOYSA-N			11150741	Terpenoids	Diterpenoids	Abeoabietane diterpenoids	HERB001593	Salvia dichroantha	1.46			301.176	360.8	13.1	POS	[M+H]+	level3	2.78705e+06
4-Bromo-1,5,5,9-tetramethylspiro[5.5]undec-9-ene	285.1;114.1;143.1	C15H25Br		CWJZZPMNTLBEOG-UHFFFAOYSA-N			78384611	Shikimates and Phenylpropanoids	Sesquiterpenoids	Chamigrane sesquiterpenoids	HERB003568	Laurencia majuscula	1.45			285.124	259.1	8.6	POS	[M+H]+	level3	897206
Methyl 2-(hydroxymethyl)-10-[3,4,5-trihydroxy-6-(hydroxymethyl)oxan-2-yl]oxy-3,9-dioxatricyclo[4.4.0.02,4]dec-7-ene-7-carboxylate	403.1;323.2;97	C17H24O11		JJVJSIBMTMIANL-UHFFFAOYSA-N			72953731	Terpenoids	Monoterpenoids	Iridoids monoterpenoids	HERB005485;HERB007046	Concretio Silicea Bambusae;Fructus Gardeniae	1.45			403.128	254.5	8.5	NEG	[M-H]-	level3	1.30938e+06
Acronyculatin D	121.1;69;57	C14H18O5		SWKMOSGQUUWFRB-UHFFFAOYSA-N			11010921	Polyketides	Phloroglucinols	Prenylated,geranylated phloroglucinols	HERB004862	Acronychia pedunculata	1.38			267.123	401.8	0.4	POS	[M+H]+	level3	2.36713e+06
3-(3-(3-Hydroxypiperidin-2-yl)-2-oxopropyl)quinazolin-4(3H)-one	171.1;114.1;300.1	C16H19N3O3		FWVHWDSCPKXMDB-UHFFFAOYSA-N	C10677	HMDB0242253	115723	Alkaloids	Anthranilic acid alkaloids	Quinazoline alkaloids	HERB000207	Iris dichotoma	1.38			300.136	259	0.7	NEG	[M-H]-	level3	5.01979e+06
Glucogallin, beta	251.1;331.1;273.1	C13H16O10		VGVDLJNNDOFWKT-UHFFFAOYSA-N		HMDB0034051		Shikimates and Phenylpropanoids	Phenolic acids (C6-C1)	Simple phenolic acids	HERB003582;HERB003837;HERB004578;HERB006082;HERB006175	Fructus Momordicae;Radix Ranunculi Terti;Rhizoma Bistortae;Radix Glycyrrhizae;Fructus Podophylli	1.38			331.071	210.2	10.9	NEG	[M-H]-	level3	1.31732e+06
Anofinic acid	149;57.1;150	C12H12O3	34818-56-9	AXICIBPYBONRSP-UHFFFAOYSA-N		HMDB0033303	5319235	Terpenoids	Meroterpenoids	Merohemiterpenoids	HERB000204;HERB001930	Gentiana algida;Piper aduncum	1.37			205.086	472.2	0	POS	[M+H]+	level3	5.55074e+06
2-[4-[(2-Amino-4-oxo-5,6,7,8-tetrahydro-1H-pteridin-6-YL)methyl-formyl-amino]benzoyl]aminopentanedioic acid	87;88;471.2	C20H23N7O7		AUFGTPPARQZWDO-UHFFFAOYSA-N	C00234		135402006	Alkaloids			HERB005051	Herba Dendrobii	1.37			472.156	60.3	4.7	NEG	[M-H]-	level3	5.29921e+06
Sibiriquinone B	72.1;89.1;55.1	C19H22O2		MRPWFJPXXDIFAE-UHFFFAOYSA-N			9971020	Terpenoids	Diterpenoids	Abietane diterpenoids	HERB006918	Veronicastrum sibiricum	1.36			283.165	337.5	14.3	POS	[M+H]+	level3	1.82663e+06
(10-Hydroxy-12,12-dimethyl-6-methylidene-9,16-dioxo-14-oxapentacyclo[11.2.2.15,8.01,11.02,8]octadec-10-en-7-yl) acetate	105.1;106.1;119	C22H26O6		UOYUDLWZKQVTAO-UHFFFAOYSA-N			494899	Terpenoids	Diterpenoids	Secokaurane diterpenoids	HERB002774	Rabdosia coetsoides	1.36			387.18	419.1	0.2	POS	[M+H]+	level3	3.69444e+06
Graecunin E	1041;1045.5;1040.8	C51H82O22	74350-30-4	QBFOXISCLSPTBT-UHFFFAOYSA-N		HMDB0039515	156783	Terpenoids	Steroids	Spirostane steroids	HERB002376		1.36			1045.52	367.2	3.5	NEG	[M-H]-	level3	6.30373e+06
2-(4-hydroxyphenyl)ethyl 7-methyl-6-oxo-1-[3,4,5-trihydroxy-6-[[3,4,5-trihydroxy-6-(hydroxymethyl)oxan-2-yl]oxymethyl]oxan-2-yl]oxy-4a,5,7,7a-tetrahydro-1H-cyclopenta[c]pyran-4-carboxylate	290.1;655.2;87	C30H40O16		QWZAGEWLUZBSJX-UHFFFAOYSA-N			85348040	Terpenoids	Monoterpenoids	Iridoids monoterpenoids	HERB000356	Syringa amurensis [Syn. Syringa reticulata var. amurensis ]	1.36			655.221	47.9	5.8	NEG	[M-H]-	level3	3.20709e+06
2,5,5,8a-tetramethyl-1-(3-methylpenta-1,3-dienyl)-3,4,4a,6,7,8-hexahydro-1H-naphthalen-2-ol	290.3;291.3;242.2	C20H34O		FUOYNUQYIXMTMU-UHFFFAOYSA-N			78385350	Terpenoids	Diterpenoids	Labdane diterpenoids	HERB001083;HERB002116;HERB005800	Euphorbia nematocypha;Pinus koraiensis;Abies sibirica	1.35			291.272	392.1	14	POS	[M+H]+	level3	4.76944e+06
[6-acetyloxy-2,4,8-trihydroxy-10a-(2-hydroxypropan-2-yl)-3,5a-dimethyl-9-methylidene-2,4,5,6,7,8,9a,10-octahydro-1H-benzo[g]azulen-5-yl] benzoate	515.3;57.3;487.3	C29H38O8		ZCAYJUCLBFCHJT-UHFFFAOYSA-N			78384748	Terpenoids	Diterpenoids	Taxane diterpenoids	HERB001449;HERB006831	Taxus brevifolia;Taxus yunnanensis	1.33			515.263	446	2.4	POS	[M+H]+	level3	3.8013e+06
8-(2-Hydroxy-3-methylbut-3-enyl)-5,7-dimethoxy-2-phenyl-2,3-dihydrochromen-4-one	105.1;69;119	C22H24O5		RKAXZSIBGORDGB-UHFFFAOYSA-N			73075802	Shikimates and Phenylpropanoids	Flavonoids	Flavanones	HERB005177	Pongamia pinnata	1.33			369.169	401.8	0.9	POS	[M+H]+	level3	1.08221e+06
10-[3-[4-(5-Acetyloxy-3,4-dihydroxyoxan-2-yl)oxy-3,5-dihydroxy-6-methyloxan-2-yl]oxy-4,5-dihydroxyoxan-2-yl]oxy-9-(hydroxymethyl)-2,2,6a,6b,9,12a-hexamethyl-1,3,4,5,6,6a,7,8,8a,10,11,12,13,14b-tetradecahydropicene-4a-carboxylic acid	153;279.2;923.5	C48H76O17		ZIRMNOUZKRFCMK-UHFFFAOYSA-N			74029772	Terpenoids	Triterpenoids	Oleanane triterpenoids	HERB004762;HERB004774;HERB005712;HERB005713	/;Rhizoma Sparganii;/;/	1.31			923.506	641.7	5	NEG	[M-H]-	level3	1.27885e+06
7-(1,3-Benzodioxol-5-yl)-8-hydroxy-5-methoxy-6-methyl-3-prop-2-enylbicyclo[3.2.1]oct-3-en-2-one	163.1;155;105	C20H22O5		ARFBOYDNJXQGTO-UHFFFAOYSA-N			75055817	Shikimates and Phenylpropanoids	Lignans	Neolignans	HERB000674;HERB001713;HERB002087	Kadsura peltigera [Syn. Kadsura longipedunculata ];Herba Pteridis multifidae;Caulis Piperis Kadsurae；Caulis Piperis futokadsurae	1.3			343.154	455.8	0.3	POS	[M+H]+	level3	5.07527e+07
N-[2-[4-(3,7-dimethyl-8-oxoocta-2,6-dienoxy)phenyl]-2-hydroxyethyl]-3-methylsulfonylprop-2-enamide	155.1;435.9;436.2	C22H29NO6S		ZHYIPTBPSLKFJK-UHFFFAOYSA-N				Alkaloids	Peptide alkaloids	Simple amide alkaloids	HERB003633	Glycosmis chlorosperma	1.29			436.184	230.4	11.6	POS	[M+H]+	level3	2.65423e+06
[6-hydroxy-1,4a,6-trimethyl-5-(3-methylidenepent-4-enyl)-3,4,5,7,8,8a-hexahydro-2H-naphthalen-1-yl]methyl 3-(4-hydroxy-3-methoxyphenyl)prop-2-enoate	483.3;121;139	C30H42O5		WTJDZDHSLHRPOC-UHFFFAOYSA-N			78159961	Terpenoids	Diterpenoids	Labdane diterpenoids	HERB002269	Chamaecyparis formosensis	1.27			483.317	510.5	13.8	POS	[M+H]+	level3	3.26911e+06
17-acetyl-3,7,15-trihydroxy-4,4,10,13,14-pentamethyl-1,2,3,5,6,7,12,15,16,17-decahydrocyclopenta[a]phenanthren-11-one	405.3;293.1	C24H36O5		JEVOHZHOHSNOGF-UHFFFAOYSA-N		HMDB0038152	14109415	Terpenoids	Triterpenoids	Lanostane, Tirucallane and Euphane triterpenoids	HERB002887;HERB003444	Semen Sipis;Ganoderma Lucidum seu Japonicum	1.27			405.261	476.9	6.1	POS	[M+H]+	level3	1.83277e+07
(2',9',10',13'-Tetraacetyloxy-1',7'-dihydroxy-8',12',15',15'-tetramethylspiro[oxirane-2,4'-tricyclo[9.3.1.03,8]pentadec-11-ene]-5'-yl) acetate	148.1;243.1;395.2	C30H42O13		FOEBWBJOXJBODA-UHFFFAOYSA-N			73746278	Terpenoids	Diterpenoids	Taxane diterpenoids	HERB001449;HERB005451;HERB005850	Taxus brevifolia;Gastrodia elata;Taxus wallichiana	1.26			611.274	342.4	6.4	POS	[M+H]+	level3	4.44723e+06
4-[2-(3-Hydroxyphenyl)ethyl]-2-[4-[2-(3-hydroxyphenyl)ethyl]phenoxy]phenol	425.2;239.1;336.1	C28H26O4		OCZHVLYTYFWOAX-UHFFFAOYSA-N				Shikimates and Phenylpropanoids	Stilbenoids	Monomeric stilbenes	HERB001263;HERB004173	Marchantia polymorpha;Radula perrottetii	1.24			425.174	253.6	5.2	NEG	[M-H]-	level3	1.29615e+07
Harunmadagacarin B	155.1;127.1;242.2	C35H42O4		KFXIGAOBONVSQG-UHFFFAOYSA-N			11329963	Terpenoids	Meroterpenoids	Polyprenylated cyclic polyketides (Hop meroterpenoids)	HERB003644	Harungana madagascariensis	1.22			527.319	261.9	7.1	POS	[M+H]+	level3	5.9261e+06
4,5,12-Trihydroxy-11-methyl-6-methylidene-16-oxo-15-oxapentacyclo[9.3.2.15,8.01,10.02,8]heptadec-13-ene-9-carboxylic acid	154;170.1;110	C19H22O7		DBCALXGMWSCZIP-UHFFFAOYSA-N				Terpenoids	Diterpenoids	Gibberellins	HERB005412	Semen Persicae	1.22			361.125	265.4	11.1	NEG	[M-H]-	level3	1.26487e+06
1-Hydroxy-3-methyl-2-(non-2-en-1-yl)quinolin-4(1H)-one	193.1;102.1;300.2	C19H25NO2		HMCYNESTDVUAKN-UHFFFAOYSA-N			53884441	Alkaloids	Tryptophan alkaloids	Quinoline alkaloids	HERB003901	Ruta montana	1.21			300.199	217.6	11.1	POS	[M+H]+	level3	8.47694e+06
[6-[(19-Ethenyl-14-oxo-17-oxa-3,13-diazapentacyclo[11.8.0.02,10.04,9.015,20]henicosa-2(10),4,6,8,15-pentaen-18-yl)oxy]-3,4,5-trihydroxyoxan-2-yl]methyl 3-(4-hydroxy-3-methoxyphenyl)prop-2-enoate	673.2;290.1;87	C36H38N2O11		RKWFJAHMIPBSAR-UHFFFAOYSA-N			73157800	Terpenoids	Triterpenoids	Limonoids	HERB000424;HERB001355;HERB001410;HERB001924;HERB005356	Uncaria tomentosa;Exocarpium Benincasae;/;Ramulus Uncariae cum Uncis;Rhus taishanensis	1.21			673.231	44.9	13.8	NEG	[M-H]-	level3	3.32749e+07
[7-hydroxy-7-methyl-1-[3,4,5-trihydroxy-6-(hydroxymethyl)oxan-2-yl]oxy-4a,5,6,7a-tetrahydro-1H-cyclopenta[c]pyran-5-yl] 3-(4-hydroxyphenyl)prop-2-enoate	87;493.2;170	C24H30O11		VNLQWWMRJUXEDD-UHFFFAOYSA-N				Terpenoids	Monoterpenoids	Iridoids monoterpenoids	HERB001783;HERB003009;HERB005118;HERB005168	Rehmannia glutinosa [Syn. Rehmannia glutinosa f. huechingensis];Sarcandra glabra [Syn. Chloranthus glaber];Radix Rehmanniae Preparata;Polygala caudata	1.18			493.167	48.7	8.4	NEG	[M-H]-	level3	2.8931e+07
9(10H)-Acridinone, 4-[3,10-bis(1,1-dimethyl-2-propenyl)-7,8-dihydro-5-hydroxy-8,8-dimethyl-2-oxo-2H,6H-benzo[1,2-b:5,4-b']dipyran-6-yl]-1-hydroxy-3,5,6-trimethoxy-	216.1;227.1;613.3	C40H43NO9	149301-45-1	MHPPNTXKFWUDIA-UHFFFAOYSA-N		HMDB0040384	131752804	Shikimates and Phenylpropanoids	Coumarins	Simple coumarins			1.17			682.307	284.4	8.6	POS	[M+H]+	level3	2.99558e+06
[6-[3,4-Dihydroxy-2,5-bis(hydroxymethyl)oxolan-2-yl]oxy-3,4,5-trihydroxyoxan-2-yl]methyl 3-phenylprop-2-enoate	87;170;470.2	C21H28O12		ASHAUBLELZYXKD-UHFFFAOYSA-N			78407241	Shikimates and Phenylpropanoids	Phenylpropanoids (C6-C3)	Cinnamic acids and derivatives	HERB005803;HERB006918	Polygala sibirica;Veronicastrum sibiricum	1.16			471.155	60.3	8.1	NEG	[M-H]-	level3	2.32064e+07
Rubioncolin C	262.1;142.1;83	C27H22O6		UERDSCMBQADHGN-UHFFFAOYSA-N			14777447	Polyketides	Naphthalenes	Naphthoquinones			1.05			441.128	93.4	14.2	NEG	[M-H]-	level3	1.89965e+06
Benzoic acid, 2-(1-oxopentyl)-, methyl ester	160.8;62;73.1	C13H16O3		QTUYJWKFWYJIOM-UHFFFAOYSA-N			11085323	Shikimates and Phenylpropanoids			HERB000767;HERB000887	Herba Plantaginis;Radix chuanxiong；Rhizoma Chuanxiong	1.04			219.106	355.3	14.9	NEG	[M-H]-	level3	1.10276e+06
																265.196	201.8		POS		level4	1.22623e+06
																239.067	464.9		NEG		level4	1.35622e+06
																181.01	213.8		NEG		level4	15381.3
																264.108	47.3		POS		level4	6.10813e+06
																118.059	33.9		POS		level4	2.99471e+07
																304.16	468.7		POS		level4	5.54422e+06
																259.113	234.4		NEG		level4	2.3327e+06
																349.183	646.5		POS		level4	3.78454e+06
																315.076	235.3		NEG		level4	5.64168e+06
																282.118	44.3		POS		level4	3.0766e+07
																83.0871	587.9		POS		level4	29996.3
																310.113	44		POS		level4	1.3081e+07
																332.095	43.5		POS		level4	7.69229e+06
																217.105	647.8		POS		level4	1.33655e+07
																229.118	225.4		POS		level4	1.88034e+06
																295.108	333.6		POS		level4	2.32576e+06
																203.077	32.8		POS		level4	1.65423e+08
																100.041	657		POS		level4	5.27372e+06
																181.072	649.4		NEG		level4	1.44242e+07
																257.151	402.3		NEG		level4	1.59016e+06
																132.078	318.5		POS		level4	8.23066e+06
																148.074	318.1		NEG		level4	4.22616e+06
																258.072	318.1		NEG		level4	4.39406e+06
																261.134	305.9		NEG		level4	1.57153e+06
																257.114	276.3		NEG		level4	255563
																181.006	206.8		NEG		level4	1.52698e+06
																290.088	44.9		NEG		level4	1.62336e+07
																280.104	44.1		NEG		level4	7.42788e+07
																220.996	34.7		NEG		level4	8.37372e+06
																201.124	237.8		POS		level4	3.7063e+06
																232.988	665.9		NEG		level4	1.08774e+07
																283.175	624.1		POS		level4	1.87002e+07
																243.172	229.4		NEG		level4	2.92359e+06
																105.033	455.8		POS		level4	3.64783e+06
																100.024	33.6		POS		level4	3.03411e+07
																283.175	220.8		POS		level4	3.40677e+06
																321.13	450.3		NEG		level4	2.22012e+06
																102.034	655.8		POS		level4	1.46959e+07
																168.003	645		NEG		level4	622255
																201.16	262.8		POS		level4	1.58793e+06
																221.067	379.6		NEG		level4	5.92298e+06
																203.113	32.8		POS		level4	7.50048e+07
																77.0233	719.1		POS		level4	112463
																80.0261	719.1		POS		level4	126428
																81.0335	719.1		POS		level4	481662
																88.0393	719.1		POS		level4	151258
																89.0597	719.1		POS		level4	1.53923e+06
																90.0282	719.1		POS		level4	38557
																97.1012	719.1		POS		level4	2.40826e+06
																113.034	719.1		POS		level4	285024
																115.039	719.1		POS		level4	1.08033e+06
																116.002	719.1		POS		level4	44857.7
																123.044	719.1		POS		level4	267417
																123.08	719.1		POS		level4	457703
																131.534	719.1		POS		level4	105425
																131.974	719.1		POS		level4	77363.9
																140.951	719.1		POS		level4	205367
																141.127	719.1		POS		level4	352729
																151.112	719.1		POS		level4	281683
																153.055	719.1		POS		level4	207140
																156.991	719.1		POS		level4	53743.4
																157.122	719.1		POS		level4	544891
																163.06	719.1		POS		level4	1.74546e+06
																171.102	719.1		POS		level4	253830
																175.955	719.1		POS		level4	397591
																177.967	719.1		POS		level4	16312.9
																179.107	719.1		POS		level4	48622.3
																188.042	719.1		POS		level4	177489
																235.021	719.1		POS		level4	21011.8
														Esterase	-9.21874073514752	237.111	719.1		POS		level4	11367.8
																291.039	719.1		POS		level4	76791.2
																297.012	719.1		POS		level4	32125.4
														Velloquercetin	21.239800096017	369.352	719.1		POS		level4	542406
																407.999	719.1		POS		level4	151000
																437.973	719.1		POS		level4	564012
																98.512	718.6		POS		level4	6.25461e+06
																143.995	718.6		POS		level4	1.0218e+06
																145.05	718.6		POS		level4	3.65946e+07
																174.957	718.6		POS		level4	1.64768e+06
																218.032	718.6		POS		level4	798195
																279.039	718.6		POS		level4	1.02005e+06
																127.039	718.1		POS		level4	2.69859e+07
																70.5142	718.1		POS		level4	2.16938e+06
																82.0221	718.1		POS		level4	2.62016e+06
																85.0284	718.1		POS		level4	8.45993e+06
																89.5067	718.1		POS		level4	1.98034e+07
																98.9618	718.1		POS		level4	903053
																99.0804	718.1		POS		level4	1.3548e+08
																113.964	718.1		POS		level4	4.27328e+06
																116.972	718.1		POS		level4	973246
																117.96	718.1		POS		level4	1.50768e+06
																118.984	718.1		POS		level4	426134
																153.127	718.1		POS		level4	5.25565e+07
																181.029	718.1		POS		level4	1.5571e+07
																221.033	718.1		POS		level4	748991
														(2S)-dihydrotricetin	23.1606578135316	304.261	718.1		POS		level4	841234
																71.0128	717.6		POS		level4	954366
																71.0291	717.6		POS		level4	445462
																83.517	717.6		POS		level4	855897
																91.0058	717.6		POS		level4	6.41657e+06
																91.5046	717.6		POS		level4	1.33927e+07
																100.011	717.6		POS		level4	3.66654e+06
														Uracil	18.0520810658614	113.096	717.6		POS		level4	2.09254e+06
																118.967	717.6		POS		level4	815028
																139.988	717.6		POS		level4	2.02995e+06
																143.107	717.6		POS		level4	2.69696e+06
																155.995	717.6		POS		level4	1.96898e+06
																202.994	717.6		POS		level4	5.692e+06
																204.994	717.6		POS		level4	1.50126e+06
																389.988	717.6		POS		level4	120351
																91.0275	717.2		POS		level4	1.94124e+06
																97.9913	717.2		POS		level4	8.53337e+06
																116.986	717.2		POS		level4	4.98419e+06
														Purine	24.3389300495141	121.122	717.2		POS		level4	1.06781e+07
														S-(-)-ureidoglycolate	-14.8522737519619	134.089	717.2		POS		level4	148083
																139.018	717.2		POS		level4	3.32205e+06
																142.035	717.2		POS		level4	1.75744e+06
														Bromobenzene	-17.6844604634814	158.012	717.2		POS		level4	1.32865e+07
																173.985	717.2		POS		level4	3.36744e+07
																177.981	717.2		POS		level4	1.76519e+07
																196.004	717.2		POS		level4	1.0312e+06
																233.061	717.2		POS		level4	20837.6
																426.218	717.2		POS		level4	87583.2
																79.0212	716.7		POS		level4	3.15465e+07
																79.0542	716.7		POS		level4	3.59926e+06
																90.5069	716.7		POS		level4	3.43793e+07
																97.0648	716.7		POS		level4	1.36535e+06
																98.9754	716.7		POS		level4	2.22793e+07
																100.51	716.7		POS		level4	1.97169e+07
																124.024	716.7		POS		level4	2.04071e+06
														Nornitrogen mustard	-2.65160849704514	143.034	716.7		POS		level4	1.10353e+07
																159.97	716.7		POS		level4	1.73665e+07
																175.024	716.7		POS		level4	51292
														cis-Aconitate	20.8111967154956	175.119	716.7		POS		level4	537871
																175.985	716.7		POS		level4	4.40526e+07
																176.983	716.7		POS		level4	2.93752e+07
																219.03	716.7		POS		level4	6.89548e+06
																245.063	716.7		POS		level4	409952
																99.5122	716.2		POS		level4	5.65916e+07
																110.528	716.2		POS		level4	186934
																130.05	716.2		POS		level4	1.10258e+07
																140.002	716.2		POS		level4	4.95989e+07
																147.077	716.2		POS		level4	348752
														Succinyl chloride	-19.8528747500432	155.974	716.2		POS		level4	1.4283e+08
																158.972	716.2		POS		level4	6.07155e+07
																177.043	716.2		POS		level4	4.78457e+06
																185.042	716.2		POS		level4	6.06017e+06
																189.076	716.2		POS		level4	184159
																197.001	716.2		POS		level4	3.92778e+07
																202	716.2		POS		level4	836201
																242.994	716.2		POS		level4	296418
																261.028	716.2		POS		level4	215336
																281.923	716.2		POS		level4	231444
														2-Chloroethanol	-3.43544871347413	81.5205	715.8		POS		level4	4.43865e+07
																83.5358	715.8		POS		level4	1.07551e+06
																87.004	715.8		POS		level4	163834
																90.5258	715.8		POS		level4	3.08538e+07
																92.5034	715.8		POS		level4	162224
																123.065	715.8		POS		level4	16977.6
																154.977	715.8		POS		level4	4.39572e+06
														Propanoyl phosphate	13.1339803605943	155.068	715.8		POS		level4	532318
																157.975	715.8		POS		level4	4.39215e+07
																185.081	715.8		POS		level4	415851
																187.039	715.8		POS		level4	8.62561e+06
														Bronopol	7.61745704740484	200.997	715.8		POS		level4	4.40326e+07
														Benzoyl phosphate	21.3922529899657	203.113	715.8		POS		level4	1.46524e+06
														[5-(Aminomethyl)furan-3-yl]methyl phosphate	23.2878253348589	208.133	715.8		POS		level4	245475
																224.128	715.8		POS		level4	1.27073e+07
																290.978	715.8		POS		level4	937890
																306.971	715.8		POS		level4	339094
																298.009	715.3		POS		level4	80132.3
																70.0126	715.2		POS		level4	4.89743e+07
																73.0284	715.2		POS		level4	347941
																73.5318	715.2		POS		level4	8.41643e+06
																82.5371	715.2		POS		level4	8.33934e+06
																109.028	715.2		POS		level4	981666
																156.011	715.2		POS		level4	90144.5
																165.051	715.2		POS		level4	1.99081e+06
														1-(Difluoromethyl)-2,3,4-trifluorobenzene	7.2677148489495	183.102	715.2		POS		level4	390180
																184.082	715.2		POS		level4	4.92311e+06
																198.005	715.2		POS		level4	800034
																200.1	715.2		POS		level4	21523.5
																213.075	715.2		POS		level4	587500
																214.939	715.2		POS		level4	18922.4
														4-Iodoaniline	-21.8084693528765	220.028	715.2		POS		level4	123772
																232.06	715.2		POS		level4	332822
																234.055	715.2		POS		level4	6.33397e+06
														Phosphonate analog	8.32228306042171	316.236	715.2		POS		level4	17501.9
																100.084	715		POS		level4	2.76362e+06
																110.541	715		POS		level4	110655
														1H-Phosphole	-5.66989459657545	85.0648	714.8		POS		level4	733422
																99.0441	714.8		POS		level4	3.83161e+06
														Hydantoin	13.2239365842991	101.085	714.8		POS		level4	69923.8
														Catechol	-9.77744195385954	111.117	714.8		POS		level4	1.78869e+06
																121.008	714.8		POS		level4	510318
																127.112	714.8		POS		level4	2.18671e+06
																154.131	714.8		POS		level4	1.43804e+06
																171.989	714.8		POS		level4	798305
																175.005	714.8		POS		level4	2.98782e+06
																180.087	714.8		POS		level4	1.37743e+06
																199.001	714.8		POS		level4	1.11134e+08
														Iron octanoate	15.6916136227395	200.059	714.8		POS		level4	1.16988e+06
																223.094	714.8		POS		level4	522682
																239.006	714.8		POS		level4	418053
																96.9614	714.5		POS		level4	217949
														p-Benzoquinone	-8.10954828537549	109.101	714.5		POS		level4	1.54286e+06
																129.127	714.5		POS		level4	659092
														1,2-Bis(chloromethoxy)ethane	-10.5439180033631	160.017	714.5		POS		level4	73789.3
																223.064	714.5		POS		level4	1.19051e+07
																86.5176	714.3		POS		level4	279453
																95.0855	714.3		POS		level4	728155
														D-Glycerate	8.70497269448698	107.085	714.3		POS		level4	822818
																114.948	714.3		POS		level4	1.08245e+06
														Dicarbonyl methylglyoxal	11.4743129842346	125.06	714.3		POS		level4	308415
																159.033	714.3		POS		level4	2.56843e+06
														4,6-Dichloropyrimidine-5-carboxylic acid	-14.9062078972306	193.984	714.3		POS		level4	27954.3
																205.107	714.3		POS		level4	47372
																285.118	714.3		POS		level4	966118
																297.027	714.3		POS		level4	228433
														5,6-Dihydrouracil	15.9803545230903	115.112	714.1		POS		level4	1.19527e+07
																117.055	714.1		POS		level4	2.15465e+06
																138.136	714.1		POS		level4	542283
																78.999	713.8		POS		level4	204743
																79.5195	713.8		POS		level4	608684
																88.5091	713.8		POS		level4	224369
																105.022	713.8		POS		level4	279078
														s-Triazol-3-ol, 5-nitro-	0.179912811510179	131.07	713.8		POS		level4	478482
																144.982	713.8		POS		level4	820321
																151.02	713.8		POS		level4	180908
																160.036	713.8		POS		level4	94761.1
																195.087	713.8		POS		level4	581707
														2-Iodohippuric acid	-6.47914747725783	306.076	713.8		POS		level4	13016
														Picumast	6.62947592803599	441.98	713.8		POS		level4	27333.8
																87.5095	713.3		POS		level4	278188
																101.509	713.3		POS		level4	440605
																101.523	713.3		POS		level4	219795
																111.044	713.3		POS		level4	863070
														2,3,6-Trihydroxypyridine	12.7728109232138	128.107	713.3		POS		level4	289838
																145.008	713.3		POS		level4	545609
														Calcium fumarate	11.1811800122169	155.143	713.3		POS		level4	537814
														Glycerone phosphate	-13.3872130533715	171.063	713.3		POS		level4	1.31211e+06
																182.032	713.3		POS		level4	159785
																183.065	713.3		POS		level4	511419
														2,4-Dinitrophenol	5.55874211857818	185.115	713.3		POS		level4	193784
																217.035	713.3		POS		level4	315639
																228.979	713.3		POS		level4	28924.7
																236.991	713.3		POS		level4	26233.9
																81.017	712.9		POS		level4	687346
																117.022	712.9		POS		level4	429004
																140.986	712.9		POS		level4	157424
																141.055	712.9		POS		level4	447322
																155.003	712.9		POS		level4	3.07919e+06
																163.968	712.9		POS		level4	223183
																181.085	712.9		POS		level4	434199
																77.0427	712.4		POS		level4	20116.9
																88.0042	712.4		POS		level4	569593
																89.0019	712.4		POS		level4	165888
																121.52	712.4		POS		level4	575475
																141.983	712.4		POS		level4	155605
																174.034	712.4		POS		level4	253312
																178.003	712.4		POS		level4	710071
																179.04	712.4		POS		level4	38175.1
														Dichlormid	-1.32926448329534	209.092	712.4		POS		level4	24256.6
																219.054	712.4		POS		level4	668337
																242.983	712.4		POS		level4	843480
																291.976	712.4		POS		level4	430743
																100.041	711.9		POS		level4	297677
																151.039	711.9		POS		level4	381033
														Trifluoromethyl iodide	-0.901429730863458	196.918	711.9		POS		level4	516361
																240.004	711.9		POS		level4	781046
																261.977	711.9		POS		level4	657274
														Sodium sorbate	9.12247787785276	135.117	711.7		POS		level4	951396
																80.9478	711.4		POS		level4	123620
																88.0231	711.4		POS		level4	311112
														Methylphosphote	-13.2948145432428	97.0284	711.4		POS		level4	2.52185e+06
																107.541	711.4		POS		level4	24850.1
																156.065	711.4		POS		level4	391201
																170.985	711.4		POS		level4	898858
																295.011	711.4		POS		level4	535061
														2,3-Dichloroaniline	5.69964816989633	163.018	711.2		POS		level4	5.91557e+06
														Bis(chloromethyl) ether	-15.454259185476	115.964	711		POS		level4	844697
																153.979	711		POS		level4	2.68204e+06
														Molybdate	8.17115337113954	162.969	711		POS		level4	482591
														4-Bromo-3,5-cyclohexadiene-1,2-dione	12.9599958926826	188	711		POS		level4	864757
																223.964	711		POS		level4	10294.3
																303.972	711		POS		level4	138162
																111.984	710.7		POS		level4	917896
																119.528	710.7		POS		level4	162901
																215.024	710.7		POS		level4	1.22075e+06
														3-[(1R,2R,3S)-3-Carboxy-1,2,3-trihydroxypropyl]dioxirane-3-carboxylic acid	14.3824095018654	225.131	710.7		POS		level4	554649
																104.992	710.5		POS		level4	448414
																201.976	710.5		POS		level4	246562
																337.993	710.5		POS		level4	289384
																305.967	710.2		POS		level4	6.94837e+06
																90.0084	710		POS		level4	222402
																96.5148	710		POS		level4	368079
																193.016	710		POS		level4	708267
																226.059	710		POS		level4	15456.1
																245.1	710		POS		level4	486635
																210.061	709.7		POS		level4	2.71161e+06
																95.523	709.5		POS		level4	437068
																143.055	709.5		POS		level4	218686
																154.99	709.5		POS		level4	192444
														12,13-epoxy-9-alkoxy-10E-octadecenoate	16.6040076456948	159.008	709.5		POS		level4	111733
														Se-Methyl-L-selenocysteine	-3.71595311517142	183.086	709.5		POS		level4	980530
														Citrate	2.72428932427124	193.131	709.5		POS		level4	690059
																156.978	709.3		POS		level4	3.09261e+06
																174.989	709.3		POS		level4	368374
																306.003	709.3		POS		level4	204696
																176.953	709.1		POS		level4	227426
																139.531	709		POS		level4	245096
																72.009	708.6		POS		level4	205085
																105.008	708.6		POS		level4	15451.1
																205.065	708.6		POS		level4	4.03994e+06
																167.999	708.1		POS		level4	277249
																169.99	708.1		POS		level4	171334
																237.079	708.1		POS		level4	15753.4
																289.981	708.1		POS		level4	1.38236e+06
																264.029	707.9		POS		level4	257314
														1,1,1-Trifluoro-3-hydroxypropan-2-one	-20.9027723547781	129.055	707.6		POS		level4	1.47492e+06
																141.026	707.6		POS		level4	10649.7
																165.076	707.6		POS		level4	1.03101e+06
																172.956	707.6		POS		level4	740021
																186.034	707.6		POS		level4	2.18554e+06
																196.951	707.6		POS		level4	17373.5
														Propanil	16.1564637546951	219.091	707.6		POS		level4	410552
														Lamotrigine	5.16769429612817	257.1	707.6		POS		level4	369128
																287.957	707.6		POS		level4	449188
																291.039	707.6		POS		level4	120106
																318.04	707.6		POS		level4	19947.3
														Velloquercetin	20.9683094386216	369.352	707.6		POS		level4	609200
																437.973	707.6		POS		level4	784478
																81.0335	707.2		POS		level4	843466
																118.984	707.2		POS		level4	684032
																163.06	707.2		POS		level4	256488
																199.999	707.2		POS		level4	1.35641e+07
																206.068	707.2		POS		level4	275356
														Sodium citrate	-13.1812488014684	295.103	707.2		POS		level4	25533.4
																331.284	707.2		POS		level4	646531
																104.042	706.7		POS		level4	17693
																181.101	706.7		POS		level4	229013
																203.053	706.7		POS		level4	7.72647e+06
																306.97	706.7		POS		level4	565464
																215.089	706.2		POS		level4	659284
																97.0648	705.7		POS		level4	1.77517e+06
																113.06	705.7		POS		level4	652517
																115.039	705.7		POS		level4	1.32188e+06
																125.023	705.7		POS		level4	323649
																142.123	705.7		POS		level4	108260
																153.055	705.7		POS		level4	466612
														2-Aminoethylarsote	20.2554383903938	170.022	705.7		POS		level4	20729
																116.002	705.2		POS		level4	125747
																146.053	705.2		POS		level4	108611
																155.081	705.2		POS		level4	27052.1
																214.036	705.2		POS		level4	465671
																216.032	705.2		POS		level4	4.3545e+06
																290.978	705.2		POS		level4	1.4786e+06
																426.218	705.2		POS		level4	159834
																156.011	704.7		POS		level4	72461.5
																211.03	704.7		POS		level4	331931
																219.101	704.7		POS		level4	26353.3
																237.006	704.7		POS		level4	1.65338e+06
														Isoxazolin-5-one	-6.77863284641751	86.0681	704.3		POS		level4	47441.5
																88.9684	704.3		POS		level4	39015.7
																90.0282	704.3		POS		level4	163888
																123.081	704.3		POS		level4	704200
																153.967	704.3		POS		level4	701671
																229.029	704.3		POS		level4	31136.2
																297.012	704.3		POS		level4	379860
																87.0634	703.8		POS		level4	31023
																171.989	703.8		POS		level4	767700
																175.005	703.8		POS		level4	2.62495e+06
																198.005	703.8		POS		level4	843844
														Phosphoguanidinoacetate	17.8774294534508	198.097	703.8		POS		level4	937966
																200.023	703.8		POS		level4	1.51433e+06
														Octafluorocyclobutane	1.61675748630198	201.038	703.8		POS		level4	24124.7
																285.118	703.8		POS		level4	106599
																111.08	703.3		POS		level4	1.95126e+06
																154.907	703.3		POS		level4	298491
																221.044	703.3		POS		level4	29691.7
																77.9987	703.1		POS		level4	407695
																131.534	703.1		POS		level4	134034
														Trifluoroacetaldehyde	22.6822002775384	99.0335	702.8		POS		level4	177905
																113.023	702.8		POS		level4	993078
																133.975	702.8		POS		level4	320988
																140.082	702.8		POS		level4	11611.1
																177.112	702.8		POS		level4	13180.4
																189.008	702.8		POS		level4	27859.1
																96.0171	702.4		POS		level4	230662
																189.076	702.4		POS		level4	199718
																121.101	701.9		POS		level4	92298.9
																141.005	701.9		POS		level4	416885
														Calcium fumarate	11.8299661334057	155.143	701.9		POS		level4	408052
																101.509	701.4		POS		level4	743175
														Uracil	18.0520810658614	113.096	701.4		POS		level4	3.3046e+06
																127.112	701.4		POS		level4	1.8727e+06
																131.974	701.4		POS		level4	173038
																133.086	701.4		POS		level4	1.9272e+06
																160.036	701.4		POS		level4	230754
																221.154	701.4		POS		level4	37244.7
																114.948	700.9		POS		level4	872680
																156.991	700.9		POS		level4	320090
																183.065	700.9		POS		level4	393939
																195.006	700.7		POS		level4	704033
														D-Glycerate	8.70497269448698	107.085	700.5		POS		level4	1.06037e+06
																171.102	700.5		POS		level4	371445
																255.99	700.5		POS		level4	15686.2
																296.019	700.5		POS		level4	16517.5
																78.9989	700		POS		level4	480326
																92.5034	700		POS		level4	418649
																128.951	700		POS		level4	170394
														sn-Glycerol 3-phosphate	-15.5549627862998	173.078	700		POS		level4	2.03581e+06
																228.196	700		POS		level4	20636.9
																79.5195	699.5		POS		level4	389461
																88.0042	699.5		POS		level4	948270
																103.112	699.5		POS		level4	2.07873e+06
																180.087	699.5		POS		level4	1.20686e+06
														Trifluoromethyl iodide	-0.901429730863458	196.918	699.5		POS		level4	671223
																90.0084	699		POS		level4	333112
														p-Benzoquinone	-8.10954828537549	109.101	699		POS		level4	1.26597e+06
																208.005	699		POS		level4	247677
																237.98	699		POS		level4	212468
																93.0699	698.6		POS		level4	1.20714e+06
																114.983	698.6		POS		level4	494426
																195.113	698.6		POS		level4	37754.9
																229.975	698.6		POS		level4	13333.2
																287.15	698.6		POS		level4	15011.3
																99.0441	698.3		POS		level4	425373
																80.9478	698.1		POS		level4	181708
																101.523	698.1		POS		level4	247132
																110.541	698.1		POS		level4	224764
														alpha-Chlorohydrin	22.8280388458531	111.549	698.1		POS		level4	155169
																129.127	698.1		POS		level4	2.62324e+06
																181.086	698.1		POS		level4	100799
														2,4-Dinitrophenol	4.47241377797384	185.114	698.1		POS		level4	393456
														Iron octanoate	15.6916136227395	200.059	698.1		POS		level4	2.02553e+06
																425.215	698.1		POS		level4	995583
														5,6-Dihydrouracil	16.8567587417787	115.112	697.6		POS		level4	1.22925e+07
																122.537	697.6		POS		level4	18701.6
																191.107	697.6		POS		level4	61973.5
																240.004	697.6		POS		level4	748484
																243.107	697.6		POS		level4	35629.8
																151.039	697.1		POS		level4	194315
																226.065	697.1		POS		level4	17047.2
																105.022	696.9		POS		level4	742913
																141.983	696.7		POS		level4	252436
														4-Nitro-3-(trifluoromethyl)phenol	11.7011414334447	208.118	696.7		POS		level4	13929.7
														Monobasic calcium phosphate	-11.8631503617037	235.057	696.7		POS		level4	481768
														2,3,6-Trihydroxypyridine	12.7728109232138	128.107	696.2		POS		level4	253106
																182.032	696.2		POS		level4	494152
																223.094	696.2		POS		level4	345484
																298.009	696.2		POS		level4	368322
																127.039	695.2		POS		level4	2.12805e+06
														Catechol	-9.77744195385954	111.117	695.2		POS		level4	888930
																123.117	695.2		POS		level4	1.22436e+06
																143.143	695.2		POS		level4	4.22541e+06
																159.033	695.2		POS		level4	5.15597e+06
																306.97	695.2		POS		level4	171444
														2,2',5,5'-Tetrachlorobenzidine	12.1838174533456	323.029	695.2		POS		level4	25676.2
																87.5095	694.7		POS		level4	767254
																117.055	694.7		POS		level4	2.94602e+06
																154.131	694.7		POS		level4	2.9334e+06
																175.024	694.7		POS		level4	719909
																215.089	694.7		POS		level4	1.56952e+06
																245.1	694.7		POS		level4	739276
																261.028	694.7		POS		level4	591810
																96.5148	694.5		POS		level4	327091
																95.523	694.2		POS		level4	323600
																96.9614	694.2		POS		level4	405808
																176.953	694.2		POS		level4	472546
																241.128	694.2		POS		level4	20003.2
																407.999	694.2		POS		level4	218746
																89.0019	694		POS		level4	235709
																73.0284	693.8		POS		level4	402585
																97.1012	693.8		POS		level4	2.21525e+06
																153.055	693.8		POS		level4	448855
														Eflornithine	-7.5567400511867	183.174	693.8		POS		level4	15089
																111.507	693.3		POS		level4	16906.2
																111.984	693.3		POS		level4	1.14473e+06
																130.526	693.3		POS		level4	1.74189e+06
																217.035	693.3		POS		level4	300795
																90.0282	692.8		POS		level4	390534
																201.976	692.8		POS		level4	264336
																141.127	692.6		POS		level4	686715
																175.955	692.6		POS		level4	692376
																119.528	692.3		POS		level4	868964
														Sodium sorbate	9.12247787785276	135.117	692.3		POS		level4	766953
																140.986	692.3		POS		level4	233572
																163.06	692.3		POS		level4	1.01062e+06
																178.004	692.3		POS		level4	506133
																183.969	692.3		POS		level4	19374.8
																191.023	692.3		POS		level4	644340
																285.118	692.3		POS		level4	639716
																291.039	692.3		POS		level4	276493
																297.012	692.3		POS		level4	216370
																81.0335	691.9		POS		level4	1.43111e+06
														Calcium carbote	-3.76273018742332	101.094	691.9		POS		level4	27952.4
																143.055	691.9		POS		level4	380286
																154.086	691.9		POS		level4	284431
																165.102	691.9		POS		level4	13515.6
																85.0396	691.4		POS		level4	14995.1
														1,2-Bis(chloromethoxy)ethane	-10.5439180033631	160.017	691.4		POS		level4	392940
																235.003	691.4		POS		level4	52598.2
																87.004	690.9		POS		level4	413742
																118.058	690.9		POS		level4	28114.8
																269.97	690.9		POS		level4	28251.6
																289.981	690.9		POS		level4	695819
																305.967	690.9		POS		level4	5.20968e+06
																306.003	690.9		POS		level4	225581
														Velloquercetin	21.239800096017	369.352	690.9		POS		level4	115891
																71.029	690.4		POS		level4	365116
																88.509	690.4		POS		level4	448350
																100.084	690.4		POS		level4	1.1493e+06
														Propanil	15.2393686899659	219.09	690.4		POS		level4	678225
																125.023	690		POS		level4	360641
																160.036	690		POS		level4	264079
																72.009	689.5		POS		level4	441411
																88.0231	689.5		POS		level4	753927
																100.041	689.5		POS		level4	544947
																116.972	689.5		POS		level4	470289
																151.02	689.5		POS		level4	220491
																154.907	689.5		POS		level4	432683
																165.076	689.5		POS		level4	1.22905e+06
														cis-Aconitate	20.8111967154956	175.119	689.5		POS		level4	194458
																219.054	689.5		POS		level4	2.18428e+06
																223.064	689.5		POS		level4	5.14909e+06
																71.0127	689		POS		level4	254593
																143.107	689		POS		level4	1.32042e+06
																193.034	689		POS		level4	1.65746e+06
														Benzoyl phosphate	21.3922529899657	203.113	689		POS		level4	909622
																225.149	689		POS		level4	35069.2
																272.966	689		POS		level4	16714.7
																326.181	689		POS		level4	24996.6
																81.0143	688.8		POS		level4	284067
														1H-Phosphole	-6.85954935880295	85.0647	688.5		POS		level4	1.19693e+06
																118.984	688.5		POS		level4	346619
														Pyrazimide	0.190069749127819	124.12	688.5		POS		level4	11848.5
																152.107	688.5		POS		level4	17771.5
																153.127	688.5		POS		level4	2.51524e+07
																153.967	688.5		POS		level4	467559
																163.968	688.5		POS		level4	143090
																180.087	688.5		POS		level4	1.68488e+06
																221.033	688.5		POS		level4	184297
														3-[(1R,2R,3S)-3-Carboxy-1,2,3-trihydroxypropyl]dioxirane-3-carboxylic acid	14.3824095018654	225.131	688.5		POS		level4	379733
																237.006	688.5		POS		level4	539656
																79.0179	688.1		POS		level4	1.01592e+07
																142.035	688.1		POS		level4	809470
																80.9478	687.6		POS		level4	1.0115e+06
																92.5034	687.6		POS		level4	901394
																116.002	687.6		POS		level4	185217
																194.118	687.6		POS		level4	6.01091e+06
																307.91	687.6		POS		level4	27192.3
														Propanoyl phosphate	12.4848758651346	155.068	687.1		POS		level4	138024
														Dimethyl diselenide	-6.79078674403577	188.996	686.6		POS		level4	31311.1
																117.022	686.4		POS		level4	441414
																295.011	686.4		POS		level4	777313
																202.001	686.2		POS		level4	482746
																283.159	686.2		POS		level4	40463.6
																113.023	685.7		POS		level4	1.27176e+06
																176.983	685.7		POS		level4	3.86497e+07
																193.016	685.7		POS		level4	508026
																214.001	685.7		POS		level4	31026.6
																234.066	685.7		POS		level4	43566.5
																138.136	685.5		POS		level4	834917
																101.06	685.2		POS		level4	5.02528e+06
																189.112	685.2		POS		level4	249755
																234.055	685.2		POS		level4	1.46518e+07
																426.218	685.2		POS		level4	206652
																97.0648	684.8		POS		level4	669458
																98.0681	684.7		POS		level4	20921.5
														Uracil	18.0520810658614	113.096	684.7		POS		level4	1.29609e+06
																115.039	684.7		POS		level4	2.72972e+06
														12,13-epoxy-9-alkoxy-10E-octadecenoate	15.9710882416307	159.008	684.7		POS		level4	23299.4
																206.102	684.7		POS		level4	18615
																210.061	684.3		POS		level4	3.14666e+06
																78.9989	684.2		POS		level4	761786
														Bis(chloromethyl) ether	-15.454259185476	115.964	684.2		POS		level4	1.52715e+06
																121.52	684.2		POS		level4	550405
																175.024	684.2		POS		level4	371425
																185.081	684.2		POS		level4	390059
																219.03	684.2		POS		level4	7.84268e+06
														5,6-Dihydrouracil	16.8567587417787	115.112	683.8		POS		level4	6.21527e+06
																116.986	683.8		POS		level4	2.14348e+06
																131.534	683.8		POS		level4	257361
																141.005	683.8		POS		level4	109017
																158.972	683.8		POS		level4	8.17508e+07
																174.034	683.8		POS		level4	233484
														Bis(4'-chlorophenyl)methane	-12.9746188184443	238.129	683.8		POS		level4	19716.2
																331.284	683.8		POS		level4	1.6963e+06
																141.983	683.3		POS		level4	381275
																155.003	683.3		POS		level4	3.31704e+06
																190.071	683.3		POS		level4	22338.8
																303.972	683.3		POS		level4	504248
																407.999	682.8		POS		level4	119051
																101.523	682.4		POS		level4	298601
																109.479	682.4		POS		level4	13553.4
																111.08	682.4		POS		level4	732641
																116.962	682.4		POS		level4	218398
																306.97	682.4		POS		level4	670853
																437.973	682.2		POS		level4	203237
																95.0855	681.9		POS		level4	188101
																162.112	681.9		POS		level4	30065.8
																164.022	681.9		POS		level4	611385
																133.975	681.7		POS		level4	484651
														Phosphorothioic acid	11.6025635404719	115.07	681.4		POS		level4	11855.8
																218.032	681.4		POS		level4	1.02442e+06
														4-Iodoaniline	-21.8084693528765	220.028	681.4		POS		level4	339920
														1,1-Dichloro-2,2-diphenylethane	4.47300449802179	252.16	681.4		POS		level4	30333.9
																290.018	681.4		POS		level4	18557
																139.531	681.2		POS		level4	344896
														Dicarbonyl methylglyoxal	11.4743129842346	125.06	681		POS		level4	222578
																133.086	681		POS		level4	971136
														Chloramben	0.598953239314564	207.034	681		POS		level4	21002.2
																298.009	680.7		POS		level4	76207
																103.112	680.5		POS		level4	1.93283e+06
														Purine	24.3389300495141	121.122	680.5		POS		level4	2.88631e+06
																160.917	680.5		POS		level4	844767
																164.967	680.5		POS		level4	553232
														4-Bromocatechol	11.2345223740105	190.016	680.5		POS		level4	28004.8
																205.065	680.5		POS		level4	1.41979e+07
																285.118	680.5		POS		level4	492167
																329.105	680.5		POS		level4	1.63061e+06
																121.966	680		POS		level4	1.96681e+06
																129.127	680		POS		level4	1.64319e+06
																140.986	680		POS		level4	260295
																146.053	680		POS		level4	169484
																156.991	680		POS		level4	991441
														2,3-Dichloroaniline	5.69964816989633	163.018	680		POS		level4	1.71777e+07
																199.999	680		POS		level4	6.20558e+07
																208.005	680		POS		level4	211649
																239.995	680		POS		level4	626261
														Phosphohexose	-23.4453989757775	243.122	680		POS		level4	24148.1
																261.028	680		POS		level4	284767
														Phosphoguanidinoacetate	17.8774294534508	198.097	679.6		POS		level4	2.04425e+06
														Iron octanoate	16.1940024817808	200.06	679.6		POS		level4	4.08558e+06
																216.086	679.6		POS		level4	14630.9
																232.06	679.6		POS		level4	207548
														Olsalazine-O-sulfate	19.6792064911201	383.317	679.6		POS		level4	23397.8
																88.0042	679.1		POS		level4	2.2342e+06
																89.0019	679.1		POS		level4	339188
																177.043	679.1		POS		level4	6.71726e+06
														Propanil	15.2393686899659	219.09	679.1		POS		level4	2.50325e+06
																261.977	679.1		POS		level4	279256
																281.923	679.1		POS		level4	899485
																290.978	679.1		POS		level4	363054
																114.983	678.6		POS		level4	295800
																145.008	678.6		POS		level4	1.50711e+06
																202	678.6		POS		level4	192465
														Procymidone	24.0142183431767	285.154	678.6		POS		level4	3.56928e+06
																72.009	678.1		POS		level4	462425
																88.0393	678.1		POS		level4	537730
														Catechol	-9.77744195385954	111.117	678.1		POS		level4	898368
														2,3,6-Trihydroxypyridine	12.7728109232138	128.107	678.1		POS		level4	452570
																159.033	678.1		POS		level4	1.13545e+07
																244.998	678.1		POS		level4	1.28549e+06
																425.215	678.1		POS		level4	1.18931e+06
																127.039	677.7		POS		level4	1.64458e+06
																71.0127	677.7		POS		level4	591655
																122.537	677.7		POS		level4	53666.5
																123.964	677.7		POS		level4	1.05326e+06
														Sodium sorbate	9.12247787785276	135.117	677.7		POS		level4	477544
																163.06	677.7		POS		level4	1.0346e+06
																219.054	677.7		POS		level4	1.06005e+06
																93.0699	677.4		POS		level4	840716
																110.541	677.2		POS		level4	788891
														2,4-Dinitrophenol	5.01557794827601	185.115	677.2		POS		level4	774414
																223.057	677.2		POS		level4	27785.6
														Pentafluorophenyl isothiocyanate	-14.1094430131878	226.144	677.2		POS		level4	22781.7
																359.945	677.2		POS		level4	42753.1
																94.5038	676.8		POS		level4	94544.3
														Trifluoroacetaldehyde	22.6822002775384	99.0335	676.8		POS		level4	402242
																151.039	676.8		POS		level4	249552
														Calcium fumarate	11.8299661334057	155.143	676.8		POS		level4	332850
																188.042	676.8		POS		level4	480623
																266.123	676.8		POS		level4	3.24039e+06
														(2S)-dihydrotricetin	23.1606578135316	304.261	676.8		POS		level4	2.73792e+06
														p-Benzoquinone	-8.10954828537549	109.101	676.3		POS		level4	753402
																116.002	676.3		POS		level4	294836
																144.037	676.3		POS		level4	662598
																79.0179	675.8		POS		level4	2.924e+07
																101.509	675.8		POS		level4	1.68703e+06
																173.001	675.8		POS		level4	18162
														cis-Aconitate	20.8111967154956	175.119	675.8		POS		level4	286022
																144.982	675.3		POS		level4	557936
														N-methylethanolamine phosphate	4.09953572787437	153.074	675.3		POS		level4	19025.5
																165.076	675.3		POS		level4	486556
																171.102	675.3		POS		level4	868798
																190.967	675.3		POS		level4	20278.9
																195.088	675.3		POS		level4	1.34572e+06
														Benzoyl phosphate	21.8870546042229	203.113	675.3		POS		level4	1.45591e+06
																206.068	675.3		POS		level4	601280
																287.98	675.3		POS		level4	8.1227e+06
																100.011	674.8		POS		level4	9.2282e+06
																117.96	674.8		POS		level4	849728
																181.05	674.8		POS		level4	303964
																203.053	674.8		POS		level4	5.15567e+06
																276.065	674.8		POS		level4	200520
														Velloquercetin	20.9683094386216	369.352	674.8		POS		level4	311276
																71.0291	674.4		POS		level4	765118
																86.0065	674.4		POS		level4	36544.4
																121.008	674.4		POS		level4	1.27458e+06
																130.526	674.4		POS		level4	1.56038e+06
																183.065	674.4		POS		level4	199673
																184.082	674.4		POS		level4	4.22855e+06
																186.034	674.4		POS		level4	9.40071e+06
																256.05	674.4		POS		level4	26800.6
																429.025	674.4		POS		level4	30256.1
																98.9616	673.9		POS		level4	257737
																165.051	673.9		POS		level4	621828
														Pentafluorobenzaldehyde	-12.1208102980016	197.081	673.9		POS		level4	537243
																245.1	673.9		POS		level4	785223
														Flutamide	-15.8450812582677	277.215	673.9		POS		level4	26305
																419.908	673.9		POS		level4	131705
																70.5143	673.4		POS		level4	1.49868e+06
																94.5209	673.4		POS		level4	18009.6
																125.023	673.4		POS		level4	294785
														Nornitrogen mustard	-2.65160849704514	143.034	673.4		POS		level4	6.78312e+06
																164.93	673.4		POS		level4	20888.3
																167.975	673.4		POS		level4	54064.8
																215.016	673.4		POS		level4	2.32567e+07
																279.039	673.4		POS		level4	517079
														Molybdate	7.55371696706866	162.969	673.2		POS		level4	370260
																83.517	673		POS		level4	1.0664e+06
																91.0275	673		POS		level4	1.37885e+06
																164.092	673		POS		level4	461050
																205.102	673		POS		level4	56094.5
																328.957	673		POS		level4	27565.8
																90.0282	672.5		POS		level4	613717
																127.028	672.5		POS		level4	40066.6
																131.534	672.5		POS		level4	34468.4
														1-(Difluoromethyl)-2,3,4-trifluorobenzene	7.81688477861906	183.102	672.5		POS		level4	1.53065e+06
																217.035	672.5		POS		level4	419466
														5-Iodouracil	-12.0874027716902	238.988	672.5		POS		level4	13834.6
																305.967	672.5		POS		level4	2.45404e+06
																306.003	672.5		POS		level4	192232
																360.15	672.5		POS		level4	88486
																142.035	672.3		POS		level4	1.40833e+06
																191.023	672.3		POS		level4	412940
																79.5195	672		POS		level4	898818
																223.112	672		POS		level4	817766
																91.0059	671.6		POS		level4	1.2317e+07
																96.9613	671.6		POS		level4	180958
																189.076	671.6		POS		level4	431777
																199.949	671.6		POS		level4	209756
																214.017	671.6		POS		level4	2.71124e+06
																242.983	671.6		POS		level4	2.91277e+06
														s-Triazol-3-ol, 5-nitro-	0.179912811510179	131.07	671.1		POS		level4	638291
																171.989	671.1		POS		level4	3.47658e+06
																178.004	671.1		POS		level4	323541
																223.058	671.1		POS		level4	28074.3
														Monobasic calcium phosphate	-9.29962294789733	235.058	671.1		POS		level4	140128
														2-Aminoadenosine	-0.625673147691348	283.263	671.1		POS		level4	105652
																73.0284	670.6		POS		level4	392729
																134.972	670.6		POS		level4	131777
																173.985	670.6		POS		level4	5.80141e+07
																199.976	670.6		POS		level4	276506
														1,3,5-Trinitrobenzene	-20.0680886608477	214.107	670.6		POS		level4	911900
														Dichlorvos	9.15666292724946	221.985	670.6		POS		level4	1.0328e+06
																224.128	670.6		POS		level4	2.72782e+07
														Nifurthiazole	8.35252255302202	255.232	670.6		POS		level4	518679
																256.087	670.6		POS		level4	62136
																297.027	670.6		POS		level4	770534
																114.055	670.1		POS		level4	1.4058e+06
																130.022	670.1		POS		level4	131643
																156.066	670.1		POS		level4	581382
																273.055	670.1		POS		level4	74320.2
																139.054	669.7		POS		level4	162220
																143.055	669.7		POS		level4	198144
																156.077	669.7		POS		level4	37835.4
																156.978	669.7		POS		level4	9.57187e+06
																157.122	669.7		POS		level4	2.55398e+06
																203.971	669.7		POS		level4	236876
																215.928	669.7		POS		level4	34892
																239.927	669.7		POS		level4	40267
																239.996	669.7		POS		level4	306848
																140.951	669.2		POS		level4	1.92251e+06
																153.055	669.2		POS		level4	180891
																153.979	669.2		POS		level4	1.6124e+07
																158.081	669.2		POS		level4	266900
																172.956	669.2		POS		level4	4.59247e+06
																175.005	669.2		POS		level4	9.24579e+06
																181.101	669.2		POS		level4	870335
														Se-Methyl-L-selenocysteine	-3.71595311517142	183.086	669.2		POS		level4	555919
																203.034	669.2		POS		level4	205841
																221.033	669.2		POS		level4	509187
																234.043	669.2		POS		level4	55717.4
																240.987	669.2		POS		level4	19222.1
																247.885	669.2		POS		level4	42980.1
																271.06	669.2		POS		level4	559586
														Succinyl chloride	-19.207588565599	155.974	668.8		POS		level4	2.71292e+08
														2-Chloroethanol	-5.91976152029486	81.5168	668.3		POS		level4	71544.7
														D-Glycerate	9.64768145501652	107.086	668.3		POS		level4	1.49744e+06
																114.964	668.3		POS		level4	124826
														4-aminobenzoate	-20.3969793136183	137.132	668.3		POS		level4	1.42215e+07
																162.07	668.3		POS		level4	89978.9
																210.98	668.3		POS		level4	468073
														Isopentenyl diphosphate	-11.6891196426361	247.096	668.3		POS		level4	711235
																358.906	668.3		POS		level4	66340.7
																78.5289	667.8		POS		level4	18323.5
																121.101	667.8		POS		level4	630915
																170.985	667.8		POS		level4	5.00556e+06
																180.087	667.8		POS		level4	706854
														3,4-Dihydroxymandelate	1.21316715374416	185.154	667.8		POS		level4	351871
																196.097	667.8		POS		level4	427088
																289.981	667.8		POS		level4	2.19693e+06
																306.912	667.8		POS		level4	91371.5
														3-[(1R,2R,3S)-3-Carboxy-1,2,3-trihydroxypropyl]dioxirane-3-carboxylic acid	14.8285970523551	225.132	667.7		POS		level4	1.47999e+06
																75.0322	667.4		POS		level4	23192.1
																201.976	667.4		POS		level4	491635
																222.113	667.4		POS		level4	3.473e+06
														Chlorthal	-19.6656257917508	304.912	667.4		POS		level4	124215
														Meclofemate sodium	-5.27016428791374	319.136	667.4		POS		level4	21259.3
																110.528	666.9		POS		level4	1.16345e+06
																130.05	666.9		POS		level4	1.683e+07
																148.06	666.9		POS		level4	1.11161e+06
																167.999	666.9		POS		level4	798392
																184.003	666.9		POS		level4	211022
																189.97	666.9		POS		level4	55241.7
																191.995	666.9		POS		level4	1.37608e+06
																194.014	666.9		POS		level4	21757.9
																291.039	666.9		POS		level4	409879
																291.976	666.9		POS		level4	785405
																122.964	666.5		POS		level4	38928.9
																125.964	666.4		POS		level4	43211.6
																154.097	666.4		POS		level4	71892.3
																165.925	666.4		POS		level4	29686.1
																193.016	666.4		POS		level4	675632
																196.989	666.4		POS		level4	147375
																216.007	666.4		POS		level4	779847
																223.938	666.4		POS		level4	75578.7
																236.149	666.4		POS		level4	149002
																272.008	666.4		POS		level4	1.28135e+06
																285.076	666.4		POS		level4	5.63051e+06
																321.975	666.4		POS		level4	27149.7
																343.958	666.4		POS		level4	143318
																95.523	666		POS		level4	946493
																142.939	666		POS		level4	60316.1
																194.118	666		POS		level4	5.00204e+06
																197.001	666		POS		level4	8.98176e+07
																200.023	666		POS		level4	8.89108e+06
																216.032	666		POS		level4	1.88526e+07
																218.011	666		POS		level4	1.23402e+06
														FR	5.93452914793615	224.009	666		POS		level4	31582.3
																231.065	666		POS		level4	414258
																426.218	666		POS		level4	389863
																131.974	665.5		POS		level4	1.9642e+06
																198.005	665.5		POS		level4	4.55102e+06
														4-Fluoro-2-(trifluoromethyl)phenylacetic acid	10.009048388582	223.149	665.5		POS		level4	183545
																76.0016	665		POS		level4	108974
																79.0542	665		POS		level4	4.00484e+06
														L-Proline	1.9404067558995	116.138	665		POS		level4	26741.9
																139.52	665		POS		level4	264136
																147.077	665		POS		level4	1.95478e+06
																172.006	665		POS		level4	211973
																181.086	665		POS		level4	245218
																236.998	665		POS		level4	3.14397e+06
																238.001	665		POS		level4	235222
																258.98	665		POS		level4	849547
																343.212	665		POS		level4	1.89675e+06
																86.5177	664.6		POS		level4	1.30608e+06
																96.0172	664.6		POS		level4	2.64883e+06
																107.033	664.6		POS		level4	237684
																141.127	664.6		POS		level4	199419
														Dibasic sodium phosphate	5.80027444583628	142.967	664.6		POS		level4	553983
																151.98	664.6		POS		level4	166423
																177.018	664.6		POS		level4	117474
														Trifluoromethyl iodide	-0.901429730863458	196.918	664.6		POS		level4	1.29087e+06
																214.037	664.6		POS		level4	782301
																241.068	664.6		POS		level4	63822.1
														Potassium bromate	21.0981404247649	168.011	664.2		POS		level4	25740.9
																79.0417	664.1		POS		level4	1.2029e+07
																131.053	664.1		POS		level4	243893
																150.996	664.1		POS		level4	61464.5
																173.001	664.1		POS		level4	40663
																182.093	664.1		POS		level4	967230
																244.998	664.1		POS		level4	90492.5
																245.991	664.1		POS		level4	38469.7
																283.959	664.1		POS		level4	438622
																237.979	664		POS		level4	245822
														Mesoxalonitrile	-5.95407640605326	81.0528	663.7		POS		level4	8.19148e+06
																82.0652	663.7		POS		level4	5.01606e+07
																83.0491	663.7		POS		level4	801911
																85.0068	663.7		POS		level4	128950
														Imidazolone	1.46770746243333	85.0841	663.7		POS		level4	2.74972e+07
																114.948	663.7		POS		level4	743193
																118.528	663.7		POS		level4	1.07579e+06
																195.006	663.7		POS		level4	4.72763e+06
																312.985	663.7		POS		level4	339399
																155.003	663.3		POS		level4	369644
																123.081	663.2		POS		level4	192163
														Sodium sorbate	9.12247787785276	135.117	663.2		POS		level4	227217
																165.076	663.2		POS		level4	320932
																174.981	663.2		POS		level4	2.54927e+06
																206.024	663.2		POS		level4	51882.5
																239.995	663.2		POS		level4	239449
																303.949	663.2		POS		level4	26462.8
														Creatinine	21.4236650432677	114.128	662.8		POS		level4	26518.7
														1,3-Dichloro-2-propanol	2.50736548290422	129.988	662.8		POS		level4	726062
																134.045	662.8		POS		level4	31197.4
																142.98	662.8		POS		level4	36531.6
																179.029	662.8		POS		level4	275600
																211.991	662.8		POS		level4	141722
																269.95	662.8		POS		level4	34898.8
																78.5004	662.4		POS		level4	49481.1
																87.004	662.4		POS		level4	2.14482e+06
																97.5144	662.4		POS		level4	1.5645e+06
																98.5121	662.4		POS		level4	2.49831e+07
																99.0138	662.4		POS		level4	923720
																105.022	662.4		POS		level4	1.59341e+06
																111.968	662.4		POS		level4	598127
																111.984	662.4		POS		level4	4.17121e+06
														Purine	24.3389300495141	121.122	662.4		POS		level4	2.38781e+06
																154.907	662.4		POS		level4	397010
																166.107	662.4		POS		level4	253929
																167.964	662.4		POS		level4	280536
																205.974	662.4		POS		level4	23834.5
																206.992	662.4		POS		level4	66143.6
																212.981	662.4		POS		level4	129378
																217.035	662.4		POS		level4	449757
														L-Fuculose 1-phosphate	-23.2517559856508	245.138	662.4		POS		level4	18831.9
																276.96	662.4		POS		level4	401814
																293.994	662.4		POS		level4	353115
														uric acid citrate	6.55981162483692	355.197	662.4		POS		level4	135011
																369.98	662.4		POS		level4	61702.3
														Agelin	11.0888856910204	417.952	662.4		POS		level4	28270.5
																77.9988	661.9		POS		level4	5.45956e+06
																118.972	661.9		POS		level4	830712
																118.984	661.9		POS		level4	463426
																169.99	661.9		POS		level4	839083
																178.95	661.9		POS		level4	224444
																189.043	661.9		POS		level4	33543.4
																210.022	661.9		POS		level4	86526.1
																232.027	661.9		POS		level4	101111
																374.982	661.9		POS		level4	41288.4
														2H-Imidazol-2-one	-9.46357632027841	83.0685	661.5		POS		level4	2.59372e+06
														Sulfite	-9.46160472025993	83.0856	661.5		POS		level4	2.85416e+07
																83.5391	661.5		POS		level4	24949.8
																85.1012	661.5		POS		level4	5.26744e+06
																89.5068	661.5		POS		level4	8.72443e+07
																97.0148	661.5		POS		level4	383536
																100.084	661.5		POS		level4	402420
																113.964	661.5		POS		level4	1.31736e+07
																116.531	661.5		POS		level4	1.2086e+06
																122.537	661.5		POS		level4	26611
																138.906	661.5		POS		level4	17609.3
														12,13-epoxy-9-alkoxy-10E-octadecenoate	15.9710882416307	159.008	661.5		POS		level4	451182
																169.019	661.5		POS		level4	536698
																180.065	661.5		POS		level4	193921
																195.063	661.5		POS		level4	27670.2
																200.035	661.5		POS		level4	210812
														4-phospho-hydroxy-L-threonine	-1.79282963362593	211.066	661.5		POS		level4	260248
																212.037	661.5		POS		level4	67202.3
																225.108	661.5		POS		level4	515748
																113.06	661.3		POS		level4	565129
														1H-Phosphole	-5.66989459657545	85.0648	661		POS		level4	156741
																96.5148	661		POS		level4	3.93907e+06
														Methylphosphote	-13.2948145432428	97.0284	661		POS		level4	599540
																129.052	661		POS		level4	4.17773e+06
																139.531	661		POS		level4	490391
														Methylarsote	-14.1215773072133	140.976	661		POS		level4	436477
																141.959	661		POS		level4	449478
																152.995	661		POS		level4	189333
																154.99	661		POS		level4	5.05709e+06
																155.963	661		POS		level4	33204.9
																177.981	661		POS		level4	4.56347e+06
														Hexafluorobenzene	-22.9857256955603	187.058	661		POS		level4	1.22522e+06
																204.994	661		POS		level4	1.12281e+06
														2-Iodophenol	-13.9840496564858	221.012	661		POS		level4	73731
																239.006	661		POS		level4	683044
																282.182	661		POS		level4	84853
																80.0159	660.6		POS		level4	130691
																87.5095	660.6		POS		level4	3.70693e+06
																88.5091	660.6		POS		level4	4.96805e+06
																96.9612	660.6		POS		level4	233634
																109.022	660.6		POS		level4	568218
																149.988	660.6		POS		level4	167972
														Allantoxanamide	1.43112472041605	157.108	660.6		POS		level4	618992
																163.968	660.6		POS		level4	728677
																179.986	660.6		POS		level4	180362
																211.03	660.6		POS		level4	1.17086e+06
														N-(3,4-Dichlorophenyl)-malomate	-20.4649790295995	249.065	660.6		POS		level4	51042
																261.028	660.6		POS		level4	410878
																268.965	660.6		POS		level4	28993.1
																151.02	660.4		POS		level4	258674
																90.0085	660.1		POS		level4	4.0602e+06
																97.1012	660.1		POS		level4	809942
																103.112	660.1		POS		level4	1.49302e+06
																114.984	660.1		POS		level4	26387.7
																121.52	660.1		POS		level4	937864
																162.907	660.1		POS		level4	234640
																176.953	660.1		POS		level4	831948
																178.004	660.1		POS		level4	141121
																182.998	660.1		POS		level4	82486.8
																205.039	660.1		POS		level4	139922
														Radon-222	23.0783783783884	223.012	660.1		POS		level4	39283.4
																240.145	660.1		POS		level4	73441.1
																269.137	660.1		POS		level4	99075.4
																349.931	660.1		POS		level4	249642
																109.979	659.6		POS		level4	399419
																116.017	659.6		POS		level4	334982
																128.951	659.6		POS		level4	826747
																129.004	659.6		POS		level4	1.29979e+06
																151.008	659.6		POS		level4	646197
																153.011	659.6		POS		level4	27131.4
																156.011	659.6		POS		level4	3.16078e+06
																160.984	659.6		POS		level4	319345
																165.983	659.6		POS		level4	1.07388e+06
																169.076	659.6		POS		level4	656134
																174.007	659.6		POS		level4	482381
																217.013	659.6		POS		level4	134752
																219.054	659.6		POS		level4	628804
														Glutaminylhistidine	-0.976391516783311	284.295	659.6		POS		level4	1.17745e+06
																286.993	659.6		POS		level4	87984
																297.012	659.6		POS		level4	349261
																457.016	659.6		POS		level4	149903
														Calcium hydroxide phosphate	-23.0466782531383	503.307	659.6		POS		level4	103926
																98.9615	659.5		POS		level4	550770
																85.0284	659.3		POS		level4	454157
																71.9903	659.2		POS		level4	171927
																106.52	659.2		POS		level4	187400
																108.023	659.2		POS		level4	2.04795e+06
																110.02	659.2		POS		level4	9.25014e+06
																110.51	659.2		POS		level4	39868.6
																130.492	659.2		POS		level4	191479
														1,1-Dichloro-2,2-difluoroethylene	22.7460126391013	133.93	659.2		POS		level4	275808
																140.52	659.2		POS		level4	269134
																174.021	659.2		POS		level4	2.5809e+06
																216.068	659.2		POS		level4	314313
																272.937	659.2		POS		level4	190249
																336.913	659.2		POS		level4	171511
																450.999	659.2		POS		level4	48515.2
																74.0075	658.8		POS		level4	84183.8
																117.055	658.8		POS		level4	259971
																119.957	658.8		POS		level4	317739
																122.081	658.8		POS		level4	332063
																132.02	658.8		POS		level4	214062
														Sulfuryl chloride	20.9202726732566	135.97	658.8		POS		level4	287532
																165.965	658.8		POS		level4	299361
																169.977	658.8		POS		level4	1.02404e+06
																172.986	658.8		POS		level4	1.37723e+06
																174.957	658.8		POS		level4	1.27115e+06
																196.951	658.8		POS		level4	2.68267e+06
														Butefine hydrochloride	13.6281917147033	354.94	658.8		POS		level4	470239
																101.523	658.3		POS		level4	443048
																102.01	658.3		POS		level4	328673
																133.975	658.3		POS		level4	910227
																141.998	658.3		POS		level4	500126
																150.02	658.3		POS		level4	436236
														Propanoyl phosphate	13.7830848560539	155.068	658.3		POS		level4	989157
																159.97	658.3		POS		level4	4.95462e+06
																161.037	658.3		POS		level4	65988.1
																175.042	658.3		POS		level4	28548.8
																176.001	658.3		POS		level4	54034
																198.017	658.3		POS		level4	99307.8
																247.058	658.3		POS		level4	93674.4
																279.957	658.3		POS		level4	238587
																281.054	658.3		POS		level4	454708
																313.964	658.3		POS		level4	245166
																328.196	658.3		POS		level4	801814
																361.96	658.3		POS		level4	119813
																368.996	658.3		POS		level4	128624
																377.996	658.3		POS		level4	91790.5
																184.082	658.2		POS		level4	3.84491e+06
																81.0143	657.9		POS		level4	735355
														Bis(chloromethyl) ether	-15.454259185476	115.964	657.9		POS		level4	6.50654e+06
																116.002	657.9		POS		level4	686913
																116.986	657.9		POS		level4	2.75713e+06
																130.526	657.9		POS		level4	1.58329e+06
																137.998	657.9		POS		level4	75741.4
																141.113	657.9		POS		level4	498551
																157.003	657.9		POS		level4	75359.8
																157.975	657.9		POS		level4	1.25765e+07
																182.013	657.9		POS		level4	58348.3
														Tetranitromethane	-14.1639634612197	197.037	657.9		POS		level4	2.06723e+06
																202.994	657.9		POS		level4	2.17143e+06
																204.052	657.9		POS		level4	72736.1
																221.079	657.9		POS		level4	741168
																231.084	657.9		POS		level4	877451
														N-Acetoxy-IQ	-1.07937251231761	257.267	657.9		POS		level4	218268
																274.937	657.9		POS		level4	120037
																295.993	657.9		POS		level4	417717
														Pyrifenox	-3.64746501870001	296.17	657.9		POS		level4	777326
																386.971	657.9		POS		level4	180946
																72.009	657.4		POS		level4	1.22715e+06
																79.9967	657.4		POS		level4	1.36169e+06
														Metaphosphoric acid	20.2975997719392	80.9888	657.4		POS		level4	147455
																93.0051	657.4		POS		level4	290135
																93.5032	657.4		POS		level4	1.23136e+06
																97.5337	657.4		POS		level4	72001.6
																99.9788	657.4		POS		level4	258736
																119.528	657.4		POS		level4	1.61549e+06
																124.964	657.4		POS		level4	175131
																128	657.4		POS		level4	282851
																131.023	657.4		POS		level4	535108
																136.003	657.4		POS		level4	242865
																138.98	657.4		POS		level4	888895
																143.981	657.4		POS		level4	212030
																143.995	657.4		POS		level4	1.53923e+06
																157.991	657.4		POS		level4	623299
																160.036	657.4		POS		level4	572099
																161.014	657.4		POS		level4	2.33861e+06
																199.017	657.4		POS		level4	182547
																213.074	657.4		POS		level4	727524
														4-Iodoaniline	-21.3519004680309	220.028	657.4		POS		level4	357047
																234.027	657.4		POS		level4	54101.8
																241.011	657.4		POS		level4	58096.8
																256.965	657.4		POS		level4	534524
																278.954	657.4		POS		level4	3.76359e+06
																71.0106	657		POS		level4	366843
																78.9989	657		POS		level4	2.93983e+06
																79.4978	657		POS		level4	731761
																82.5186	657		POS		level4	683531
																84.0808	657		POS		level4	3.10022e+08
																88.0043	657		POS		level4	3.71424e+06
																92.5034	657		POS		level4	4.7241e+06
																98.9947	657		POS		level4	194556
																99.5123	657		POS		level4	9.59337e+07
																100.957	657		POS		level4	299534
														Methylphosphonic difluoride	-3.76581170937072	101.012	657		POS		level4	1.79169e+06
																101.509	657		POS		level4	5.44927e+06
														Sodium metaphosphate	-6.63582502048679	102.968	657		POS		level4	210913
																112.051	657		POS		level4	521745
																112.978	657		POS		level4	640894
																113.518	657		POS		level4	221686
																116.972	657		POS		level4	1.82763e+06
																117.96	657		POS		level4	2.56016e+06
																120.027	657		POS		level4	157900
																121.533	657		POS		level4	456363
																131.534	657		POS		level4	656103
																131.962	657		POS		level4	167268
																139.988	657		POS		level4	4.62528e+06
																152.018	657		POS		level4	93533.3
																157.017	657		POS		level4	338202
														Bromobenzene	-17.0475498368511	158.012	657		POS		level4	1.47787e+07
																158.986	657		POS		level4	1.9791e+06
																162.005	657		POS		level4	304969
																177.043	657		POS		level4	5.43115e+06
																178.05	657		POS		level4	911322
														2,4-Dichlorobenzoate	-0.401022975204597	192.019	657		POS		level4	97523.3
																192.066	657		POS		level4	293631
																196.973	657		POS		level4	68734.1
																199.001	657		POS		level4	3.98546e+07
														Bronopol	7.61745704740484	200.997	657		POS		level4	1.49554e+07
																217.068	657		POS		level4	697940
																218.032	657		POS		level4	1.00803e+06
																219.03	657		POS		level4	1.69406e+06
														4-Nitrophenyl phosphate	-9.02191669404265	220.094	657		POS		level4	198636
																224.097	657		POS		level4	52158.5
																236.943	657		POS		level4	186297
																274.975	657		POS		level4	258313
																279.039	657		POS		level4	1.08106e+06
														norsertraline	-3.68442486893093	293.209	657		POS		level4	209170
																317.022	657		POS		level4	92827.7
																360.979	657		POS		level4	127346
																380.247	657		POS		level4	98640.3
																436.943	657		POS		level4	230699
																442.961	657		POS		level4	872648
																70.0126	656.6		POS		level4	5.27218e+07
																70.4926	656.6		POS		level4	548334
																70.5143	656.6		POS		level4	2.02292e+06
																70.9914	656.6		POS		level4	1.24001e+06
																88.0231	656.6		POS		level4	868412
																90.507	656.6		POS		level4	9.14299e+07
																91.5047	656.6		POS		level4	3.50419e+07
																92.0064	656.6		POS		level4	1.89174e+06
																97.9914	656.6		POS		level4	1.48738e+07
																98.9754	656.6		POS		level4	1.57438e+07
														Trifluoroacetaldehyde	22.6822002775384	99.0335	656.6		POS		level4	330900
																100.51	656.6		POS		level4	3.50946e+07
																101.984	656.6		POS		level4	285074
																112.52	656.6		POS		level4	1.81303e+06
														1,2-Dichloropropane	-6.87378297039022	113.987	656.6		POS		level4	216442
																114.102	656.6		POS		level4	163389
																117.022	656.6		POS		level4	2.33365e+06
																120.536	656.6		POS		level4	1.08302e+06
														Nitrosylsulfuric acid	-19.4889712537162	128.082	656.6		POS		level4	169148
																132.009	656.6		POS		level4	191045
																140.002	656.6		POS		level4	6.57573e+07
																140.021	656.6		POS		level4	186914
																140.996	656.6		POS		level4	4.10695e+06
														Acetyl phosphate	17.3060566911499	141.042	656.6		POS		level4	85248.7
																142.991	656.6		POS		level4	1.4892e+06
																151.039	656.6		POS		level4	530204
																155.995	656.6		POS		level4	2.67116e+06
																156.991	656.6		POS		level4	5.33731e+06
																157.054	656.6		POS		level4	304601
																159.019	656.6		POS		level4	4.44227e+06
																159.033	656.6		POS		level4	1.1388e+07
																159.052	656.6		POS		level4	412269
														1,2-Bis(chloromethoxy)ethane	-10.5439180033631	160.017	656.6		POS		level4	627313
																180.045	656.6		POS		level4	404488
																181.13	656.6		POS		level4	333170
																182.032	656.6		POS		level4	979143
																185.021	656.6		POS		level4	341564
																191.023	656.6		POS		level4	540108
														Citrate	1.68329225724592	193.131	656.6		POS		level4	1.51769e+06
																196.865	656.6		POS		level4	86068.4
																197.022	656.6		POS		level4	455369
																198.044	656.6		POS		level4	332520
														1-Iodopentane	18.2956570914018	199.058	656.6		POS		level4	437714
																199.999	656.6		POS		level4	1.33995e+07
																218.07	656.6		POS		level4	418746
																221.034	656.6		POS		level4	756309
																223.094	656.6		POS		level4	2.27765e+06
																231.054	656.6		POS		level4	263200
																241.973	656.6		POS		level4	149607
																256.91	656.6		POS		level4	137556
																277.993	656.6		POS		level4	244808
																315.964	656.6		POS		level4	228146
																322.991	656.6		POS		level4	60306.6
																356.94	656.6		POS		level4	423035
																358.963	656.6		POS		level4	166929
																518.947	656.6		POS		level4	62358.6
														2-Chloroethanol	-2.19342097895359	81.5206	656.2		POS		level4	1.03508e+08
																82.0222	656.2		POS		level4	5.86802e+06
																83.0187	656.2		POS		level4	71445.9
																83.517	656.2		POS		level4	2.13855e+06
																90.0282	656.2		POS		level4	929048
																90.5258	656.2		POS		level4	5.61536e+07
																91.0059	656.2		POS		level4	1.58764e+07
																91.036	656.2		POS		level4	6.15582e+06
																91.5239	656.2		POS		level4	290441
																102.509	656.2		POS		level4	1.20849e+06
																110.542	656.2		POS		level4	1.05656e+06
																111.02	656.2		POS		level4	6.69593e+07
																111.039	656.2		POS		level4	151439
														alpha-Chlorohydrin	22.8280388458531	111.549	656.2		POS		level4	4.33966e+06
																112.018	656.2		POS		level4	2.66025e+07
																113.017	656.2		POS		level4	3.42019e+06
														1,1-Dichloroethylene epoxide	9.94663665732564	113.951	656.2		POS		level4	133528
														O-Phosphorylhydroxylamine	-4.21733336399975	114.017	656.2		POS		level4	1.05555e+06
																115.007	656.2		POS		level4	626473
																120.057	656.2		POS		level4	57037.7
														Sodium hydrogen sulfate	-20.6280193236238	121.065	656.2		POS		level4	482267
																122.036	656.2		POS		level4	280333
																139.018	656.2		POS		level4	4.29349e+06
																140.038	656.2		POS		level4	3.07602e+06
																141.983	656.2		POS		level4	1.72604e+06
														2,4-Dichlorotoluene	-6.68577301554115	162.035	656.2		POS		level4	235324
																180.978	656.2		POS		level4	1.00859e+07
																181.029	656.2		POS		level4	1.60655e+07
																184.971	656.2		POS		level4	173486
																195.989	656.2		POS		level4	359012
																198.951	656.2		POS		level4	1.60129e+06
																199.039	656.2		POS		level4	921410
																199.949	656.2		POS		level4	611826
														Iron octanoate	16.1940024817808	200.06	656.2		POS		level4	1.48196e+07
														Propanil	15.2393686899659	219.09	656.2		POS		level4	2.81737e+06
														Pyromellitic dianhydride	-0.809646066400105	219.127	656.2		POS		level4	119259
																220.971	656.2		POS		level4	85513.1
																238.937	656.2		POS		level4	282828
																239.978	656.2		POS		level4	445156
																266.974	656.2		POS		level4	306168
																278.966	656.2		POS		level4	228768
																284.947	656.2		POS		level4	152069
																297.991	656.2		POS		level4	337001
																320.94	656.2		POS		level4	814999
																338.968	656.2		POS		level4	1.0601e+06
																346.99	656.2		POS		level4	131247
																348.978	656.2		POS		level4	188984
																353.943	656.2		POS		level4	67175.3
																380.955	656.2		POS		level4	61075.6
														Propantheline chloride	-21.2322456035201	404.941	656.2		POS		level4	79982.6
														Perphenazine sulfoxide	-14.7072409935478	420.971	656.2		POS		level4	845455
														Ethyl 3-[[(4-chlorophenyl)methyl-[(5-nitrothiophen-2-yl)methyl]amino]methyl]pyrrolidine-1-carboxylate	-7.71018861036707	438.944	656.2		POS		level4	169510
																502.974	656.2		POS		level4	547535
																520.948	656.2		POS		level4	93606.4
																524.964	656.2		POS		level4	396734
																79.5195	655.8		POS		level4	1.18839e+06
																85.5155	655.8		POS		level4	183465
																91.5377	655.8		POS		level4	415879
																92.5223	655.8		POS		level4	1.07944e+06
																99.531	655.8		POS		level4	914877
																100.011	655.8		POS		level4	8.32754e+06
																100.543	655.8		POS		level4	329224
																102.535	655.8		POS		level4	1.20481e+06
																104.03	655.8		POS		level4	290071
																111.519	655.8		POS		level4	6.08501e+06
														Sodium phosphate (Na(H2PO4))	24.3663368812376	120.987	655.8		POS		level4	1.13551e+06
																121.035	655.8		POS		level4	158591
																135.033	655.8		POS		level4	367148
																154.005	655.8		POS		level4	73620
																158.049	655.8		POS		level4	6.90831e+06
																159.069	655.8		POS		level4	406359
																166.052	655.8		POS		level4	337474
																173.036	655.8		POS		level4	340560
																176.023	655.8		POS		level4	473128
																177.08	655.8		POS		level4	1.67439e+06
														Potassium salts of fatty acids	-2.09154827894251	181.065	655.8		POS		level4	1.51514e+06
																181.982	655.8		POS		level4	383711
																198.989	655.8		POS		level4	926734
														Phosphoenol-4-deoxy-3-tetrulosote	1.63277340742738	199.076	655.8		POS		level4	166833
																200.096	655.8		POS		level4	1.18506e+06
																200.947	655.8		POS		level4	537895
														4-Bromophenylacetate	14.0594482989033	216.054	655.8		POS		level4	439718
																259.079	655.8		POS		level4	591524
																264.986	655.8		POS		level4	167074
																281.952	655.8		POS		level4	1.84117e+06
																282.95	655.8		POS		level4	1.26895e+06
																302.974	655.8		POS		level4	116989
																304.97	655.8		POS		level4	329969
																322.937	655.8		POS		level4	199460
																338.912	655.8		POS		level4	385030
																340.909	655.8		POS		level4	258246
																357.938	655.8		POS		level4	56493.7
														Fenvalerate	20.5367895839422	420.916	655.8		POS		level4	240251
																502.92	655.8		POS		level4	215170
																504.916	655.8		POS		level4	78377.5
														PS(15:0/18:1(11Z))	-18.6854939623211	748.985	655.8		POS		level4	63504.6
																207.024	655.7		POS		level4	265473
																112.967	655.3		POS		level4	827442
																143.107	655.3		POS		level4	194139
																154.977	655.3		POS		level4	7.53204e+06
																155.013	655.3		POS		level4	751702
																174.082	655.3		POS		level4	469613
																175.064	655.3		POS		level4	1.1009e+06
																182.068	655.3		POS		level4	42583.6
																186.118	655.3		POS		level4	155026
																196.004	655.3		POS		level4	3.75944e+06
																198.08	655.3		POS		level4	207714
														Selenomethionine Se-oxide	-13.5621060633259	213.11	655.3		POS		level4	73707.8
																215.035	655.3		POS		level4	944535
																222.005	655.3		POS		level4	770064
																229.068	655.3		POS		level4	763981
																240.934	655.3		POS		level4	31797.9
																240.976	655.3		POS		level4	67564.8
																241.036	655.3		POS		level4	493891
																262.982	655.3		POS		level4	1.73585e+07
																263.985	655.3		POS		level4	1.09687e+06
														6,7-Dichloro-3-hydroxy-1,5 dihydro-imidazo[2,1-b]quinazolin-2-one	1.92364942103095	273.095	655.3		POS		level4	514331
																280.264	655.3		POS		level4	974123
																280.954	655.3		POS		level4	3.39058e+06
																362.957	655.3		POS		level4	2.40901e+06
																364.952	655.3		POS		level4	893085
																402.943	655.3		POS		level4	525444
																421.974	655.3		POS		level4	55027.7
																445.959	655.3		POS		level4	809645
																527.963	655.3		POS		level4	407481
																86.5056	654.8		POS		level4	228949
																89.0083	654.8		POS		level4	8.95996e+06
														Phosphonoacetaldehyde	-15.9361457681808	125.038	654.8		POS		level4	253444
																153.993	654.8		POS		level4	201202
																173.024	654.8		POS		level4	206340
														cis-Aconitate	20.2368412284862	175.119	654.8		POS		level4	787922
																195.954	654.8		POS		level4	484223
																202.944	654.8		POS		level4	47696.7
																239.089	654.8		POS		level4	257205
																298.995	654.8		POS		level4	357313
																321.945	654.8		POS		level4	49901.4
																345.988	654.8		POS		level4	1.07174e+06
																363.955	654.8		POS		level4	2.00362e+06
																427.991	654.8		POS		level4	570471
																444.961	654.8		POS		level4	1.15215e+06
														Benexate hydrochloride	22.4770602083691	446.956	654.8		POS		level4	451089
																484.947	654.8		POS		level4	327949
														Canertinib	-0.569208417548145	486.945	654.8		POS		level4	110465
														Cer(d18:1/18:0)	-19.9249479374001	566.95	654.8		POS		level4	225757
																292.959	654.6		POS		level4	950335
																72.0279	654.4		POS		level4	156384
																77.5003	654.4		POS		level4	625756
																98.0136	654.4		POS		level4	2.32081e+06
																109.522	654.4		POS		level4	1.26802e+06
																124.024	654.4		POS		level4	1.3085e+06
																143.055	654.4		POS		level4	270203
																196.04	654.4		POS		level4	132043
																214.015	654.4		POS		level4	70082.7
																222.967	654.4		POS		level4	51591.4
														alpha-D-xylose 1-phosphate	13.2550615096818	229.104	654.4		POS		level4	126893
																290.129	654.4		POS		level4	67979.7
																316.939	654.4		POS		level4	180262
														Tetrachlorovinphos	-19.8841371772415	366.95	654.4		POS		level4	80128.7
														Mosapride	12.1436359326907	422.912	654.4		POS		level4	51615.6
																426.988	654.4		POS		level4	5.22145e+06
														Bepafant	-8.07017543867648	468.974	654.4		POS		level4	200044
																508.991	654.4		POS		level4	2.91287e+06
																528.96	654.4		POS		level4	337899
																584.924	654.4		POS		level4	74455.6
																591.998	654.4		POS		level4	290236
																610.963	654.4		POS		level4	180344
																648.953	654.4		POS		level4	149018
																84.0375	654		POS		level4	92247.5
																96.0807	654		POS		level4	44789.2
																118.029	654		POS		level4	71194.4
																119.037	654		POS		level4	37569.2
																146.912	654		POS		level4	30781.1
																147.003	654		POS		level4	352663
																162.998	654		POS		level4	66085.5
																164.921	654		POS		level4	268645
																167.048	654		POS		level4	336217
														L-Selenocysteine	-12.9518509615571	169.058	654		POS		level4	102249
																191.04	654		POS		level4	176016
																202.093	654		POS		level4	219177
														1,3-Dinitro-5-nitroso-1,3,5-triazinane	-17.3521963147438	207.122	654		POS		level4	128382
																221.162	654		POS		level4	300770
																236.981	654		POS		level4	51816.4
																236.998	654		POS		level4	1.85442e+06
																247.078	654		POS		level4	205085
																260.119	654		POS		level4	183021
																277.957	654		POS		level4	1.17925e+06
																287.072	654		POS		level4	64612.7
														3,3,4,4,5,5,6,6,7,7,8,8,8-Tridecafluorooctan-1-ol	-20.5341301709342	365.106	654		POS		level4	199636
																509.994	654		POS		level4	423332
																526.965	654		POS		level4	854385
																590.994	654		POS		level4	1.68829e+06
																608.967	654		POS		level4	379341
														DG(11D3/9D3/0:0)	7.31573222693233	674	654		POS		level4	114519
														PE(14:0/18:1(11Z))	11.1940471566762	690.971	654		POS		level4	218379
														PS(14:0/18:3(6Z,9Z,12Z))	24.0068609037717	730.958	654		POS		level4	79433.7
																73.5318	653.5		POS		level4	1.65774e+07
																74.0322	653.5		POS		level4	2.00505e+06
																74.5305	653.5		POS		level4	2.27382e+06
																80.9478	653.5		POS		level4	3.04514e+06
																94.0651	653.5		POS		level4	332009
																100.025	653.5		POS		level4	165810
																102.553	653.5		POS		level4	186657
																103.561	653.5		POS		level4	497626
																142.035	653.5		POS		level4	1.7484e+06
														Ethanolamine phosphate	7.25491447089757	142.071	653.5		POS		level4	828935
																165.013	653.5		POS		level4	44863.7
																165.051	653.5		POS		level4	2.33457e+06
																182.983	653.5		POS		level4	387389
														2-(4,5-Dichloro-1,4-dihydroimidazol-5-yl)ethanamine	23.1991211204194	183.061	653.5		POS		level4	373317
																184.889	653.5		POS		level4	321918
																185.082	653.5		POS		level4	381822
														Benzoyl phosphate	21.3922529899657	203.113	653.5		POS		level4	847010
																206.027	653.5		POS		level4	76636
																220.91	653.5		POS		level4	314462
																222.907	653.5		POS		level4	142054
																243.084	653.5		POS		level4	792517
														Curium	-6.38299595150301	248.006	653.5		POS		level4	220938
														Methylmercury chloride	-1.89821867743915	252.084	653.5		POS		level4	37516.4
														Azacozole	-22.5780850708746	301.141	653.5		POS		level4	5.44358e+06
																302.144	653.5		POS		level4	893953
																359.96	653.5		POS		level4	1.26861e+06
																421.205	653.5		POS		level4	127653
																441.963	653.5		POS		level4	476497
														Clofluperol	-11.4371324937376	444.872	653.5		POS		level4	47287.5
																523.967	653.5		POS		level4	266826
																550.919	653.5		POS		level4	182530
														Cer(d17:1/20:3(8Z,11Z,14Z)-2OH(5,6))	24.7933393295072	606.967	653.5		POS		level4	124906
														DG(16:0/18:1(12Z)-O(9S,10R)/0:0)	23.1932276314228	609.966	653.5		POS		level4	171925
																635.005	653.5		POS		level4	67670
														Galactosylceramide (d18:1/14:0)	3.75512602079226	672.998	653.5		POS		level4	915628
														PE(16:0/20:4(6E,8Z,11Z,14Z)+=O(5))	-6.33502166450325	755.001	653.5		POS		level4	493090
														PS(14:0/20:3(5Z,8Z,11Z)-O(14R,15S))	-3.33769446998925	772.975	653.5		POS		level4	147998
																71.0291	653.1		POS		level4	1.17221e+06
																71.5295	653.1		POS		level4	134841
																75.0322	653.1		POS		level4	115285
																82.5371	653.1		POS		level4	1.25416e+07
																82.9449	653.1		POS		level4	1.25709e+06
																83.0374	653.1		POS		level4	1.46861e+06
																83.5358	653.1		POS		level4	1.74309e+06
																94.045	653.1		POS		level4	5.21745e+06
																94.5453	653.1		POS		level4	463059
																95.0437	653.1		POS		level4	678804
														Ethanediperoxoic acid	8.3863248984547	123.04	653.1		POS		level4	1.22798e+06
																132.987	653.1		POS		level4	291379
																134.925	653.1		POS		level4	131932
																140.056	653.1		POS		level4	97494.1
																144.032	653.1		POS		level4	78301.8
																146.98	653.1		POS		level4	534091
																155.118	653.1		POS		level4	489256
														Dimefox	-6.33649747280631	155.129	653.1		POS		level4	265778
																161.102	653.1		POS		level4	60641.3
																161.973	653.1		POS		level4	495508
														Sodium phosphate (Na3PO4)	-0.467242118643334	164.948	653.1		POS		level4	92041.1
																165.001	653.1		POS		level4	314680
														Dichloromaleimide	24.8454465479896	166.973	653.1		POS		level4	206394
																183.011	653.1		POS		level4	62755.2
																185.042	653.1		POS		level4	228294
																194.983	653.1		POS		level4	86710.3
														4-Amino-2,6-dinitrotoluene	22.9441607885961	198.16	653.1		POS		level4	200320
																201.998	653.1		POS		level4	1.29915e+06
														5-hydroxy-2-oxo-4-ureido-2,5-dihydro-1H imidazole-5-carboxylate	13.044018715169	202.129	653.1		POS		level4	110693
																205.11	653.1		POS		level4	32544.1
																210.002	653.1		POS		level4	397414
																215.089	653.1		POS		level4	4.88708e+06
														2-Bromo-1H-indole-3-carboxaldehyde	-12.3925482250004	225.059	653.1		POS		level4	113245
																241.105	653.1		POS		level4	192933
																244.095	653.1		POS		level4	94468.7
														1,2,3,5-Tetrachloro-4-methoxybenzene	-2.34468400042481	246.925	653.1		POS		level4	46915.1
																249.002	653.1		POS		level4	155320
																266.892	653.1		POS		level4	120155
																296.993	653.1		POS		level4	266272
																298.103	653.1		POS		level4	47584.9
																302.913	653.1		POS		level4	94797.7
																304.91	653.1		POS		level4	73840.7
																327.96	653.1		POS		level4	31840.4
																330.009	653.1		POS		level4	242763
														Selenohomocystine	6.4152547987843	363.178	653.1		POS		level4	84706.7
																384.916	653.1		POS		level4	400180
																386.913	653.1		POS		level4	181667
																466.919	653.1		POS		level4	442909
																468.916	653.1		POS		level4	288474
																550.975	653.1		POS		level4	139104
														DG(15:0/0:0/20:3n9)	10.1220417320442	605.97	653.1		POS		level4	116981
																632.978	653.1		POS		level4	83287.1
														PC(14:0/15:0)	0.0338170276709565	692.966	653.1		POS		level4	108569
														PE(15:0/18:1(9Z))	-1.38724940793241	704.989	653.1		POS		level4	48702.1
																714.926	653.1		POS		level4	125948
														PS(14:0/22:6(5Z,7Z,10Z,13Z,16Z,19Z)-OH(4))	-21.9557482988464	796.982	653.1		POS		level4	37874.7
																124.041	652.7		POS		level4	94995.5
																126.103	652.7		POS		level4	200689
																135.003	652.7		POS		level4	601231
																144.982	652.7		POS		level4	1.20302e+06
																162.951	652.7		POS		level4	523333
																168.975	652.7		POS		level4	309099
																175.952	652.7		POS		level4	75574
														2,4-Dinitrophenol	6.64507045918252	185.115	652.7		POS		level4	3.27068e+06
																203.998	652.7		POS		level4	1.68434e+06
																208	652.7		POS		level4	245549
																227.05	652.7		POS		level4	740110
														Apraclonidine	-23.1595395509142	246.11	652.7		POS		level4	1.09968e+06
																258.98	652.7		POS		level4	1.35806e+06
														Pyridinitril	-6.84628403214529	275.11	652.7		POS		level4	435086
																309.053	652.7		POS		level4	148065
																319.225	652.7		POS		level4	35804.3
																329.007	652.7		POS		level4	1.60458e+06
																331.004	652.7		POS		level4	235536
																348.895	652.7		POS		level4	68576.7
																410.93	652.7		POS		level4	37590.4
																412.012	652.7		POS		level4	156559
[truncated: 49,290 more rows]
